# Supplementary material for: Image-based many-language programming language identification
Source: PeerJ Comput Sci. 2021 Jul 23;7:e631. doi: 10.7717/peerj-cs.631 (PMC8592246; doi:10.7717/peerj-cs.631)
Supplement: Supplemental Information 1 [file peerj-cs-07-631-s001.zip]

Archive with 18 entries (15 files):
- replication-package/
- replication-package/results/
- replication-package/results/class_frequencies.csv
- replication-package/RobotoMono-Regular.ttf
- replication-package/github_linguist_languages_file.yml
- replication-package/requirements.txt
- replication-package/src/
- replication-package/src/rendering_scramble.py
- replication-package/src/build_dataset.py
- replication-package/src/config.py
- replication-package/src/alexnet.ipynb
- replication-package/src/linguist_preprocess.py
- replication-package/src/preprocess.py
- replication-package/src/rendering.py
- replication-package/src/mobilenet.ipynb
- replication-package/src/utils.py
- replication-package/src/resnet34.ipynb
- replication-package/README.md
