# Supplementary material for: Image-based many-language programming language identification
Source: PeerJ Comput Sci. 2021 Jul 23;7:e631. doi: 10.7717/peerj-cs.631 (PMC8592246; doi:10.7717/peerj-cs.631)
Supplement: Supplemental Information 1 [file peerj-cs-07-631-s001.zip › replication-package/results/class_frequencies.csv]

label	n_examples	frequency
js	2337454	0.09712348441792865
c	1982181	0.08236154613824025
html	1900725	0.07897697020787037
java	1355849	0.05633684308849036
h	1208213	0.0502024238676093
py	1184256	0.04920698724459968
go	1033446	0.042940685240338713
po	1011697	0.04203699316228904
md	928627	0.03858535396400007
rb	877669	0.036467999560889336
json	848887	0.0352720795006371
cpp	681874	0.028332527105983978
ts	680079	0.02825794311223258
php	570779	0.023716421932829863
cs	491180	0.020409006156441235
rs	465410	0.019338237622194134
cc	437902	0.018195253499568242
xml	349381	0.014517119955909433
glif	333129	0.013841833567916267
txt	321810	0.013371518122082239
kt	283846	0.011794077041983018
png	270909	0.011256532124344108
scala	246630	0.010247716088527835
swift	205734	0.008548447560139422
yml	164223	0.006823625184309722
css	145511	0.0060461234065514085
rst	128063	0.005321142056704943
sh	117750	0.004892626888148857
csproj	108046	0.0044894162612053624
coffee	105152	0.004369167749831241
scss	103776	0.004311993613117076
phpt	101102	0.0042008863154617895
jsx	93233	0.0038739217211276634
hpp	76717	0.0031876658766718967
xht	74805	0.0031082204192609364
tsx	69986	0.002907986287847014
jl	65898	0.0027381259165624914
htm	63601	0.0026426833351435707
dart	62027	0.0025772821060824555
svg	61842	0.002569595176364345
less	61285	0.002546451285267114
ml	57883	0.002405094880396775
lock	53925	0.002240636135400655
ini	51328	0.00213272826254696
vue	49356	0.0020507897468490443
haml	49147	0.002042105593816152
m	48937	0.00203337988981181
yaml	48880	0.002031011484439203
vb	43863	0.0018225502606783297
properties	38400	0.0015955573036510922
asciidoc	36670	0.0015236741230438946
types	35415	0.0014715276538750893
s	35137	0.0014599764838121986
ttf	34911	0.0014505859642646687
exp	34127	0.0014180100026484589
stderr	32751	0.0013608358659342949
gradle	30876	0.0012829277944669563
map	30854	0.0012820136730950728
snap	30279	0.0012581218645117557
cr	29620	0.0012307397743267017
expectf	28272	0.0011747290648131167
vim	27897	0.0011591474505196488
lua	27775	0.0011540782320028408
mm	27653	0.0011490090134860327
es6	27238	0.001131765360334595
ex	26073	0.001083358478596222
gitignore	25274	0.0010501592524082735
in	24913	0.0010351593517150953
ilproj	24523	0.0010189544728498889
xlf	22567	0.0009376807726951614
dtsi	21752	0.0009038167309640249
props	21131	0.0008780135776940424
vcxproj	20884	0.0008677504877460784
symbols	20454	0.0008498835700229021
markdown	20431	0.0008489278976795694
clj	20408	0.0008479722253362367
hs	19557	0.0008126123486329273
dts	19338	0.0008035126858855422
mo	18369	0.0007632497945512217
el	16456	0.0006837627861688118
toml	16446	0.0006833472764543193
proto	16433	0.0006828071138254791
jpg	16052	0.000666976193703316
pbxproj	15895	0.0006604526911857841
1	15808	0.0006568377566696996
pot	15660	0.0006506882128952111
pbtxt	15405	0.000640092715175653
bin	14478	0.0006015749646422009
cu	14112	0.0005863673090917763
exs	13141	0.0005460213158145574
tex	13028	0.0005413260560407924
mk	12929	0.0005372125098673169
sil	12651	0.0005256613398044262
after	12349	0.0005131129464267536
erb	12210	0.0005073373613953082
ejs	11922	0.000495370681617925
styl	11616	0.00048265608435445537
hbs	11561	0.0004803707809247468
jade	11539	0.00047945665955286335
gyb	11531	0.0004791242517812694
log	11491	0.0004774622129232995
ipynb	11204	0.00046553708411736555
conf	11037	0.00045859807188534127
cmake	10642	0.0004421854381628886
ps1	10018	0.00041625763197855836
pyx	9902	0.0004114377192904457
tmpl	9593	0.0003985984691126283
m4	9559	0.0003971857360833539
otf	9271	0.0003852190563059707
expect	9222	0.0003831830587049576
check	9030	0.00037520527218670214
out	9017	0.0003746651095578619
def	8923	0.0003707593182416327
il	8004	0.0003325739754797745
adoc	7685	0.0003193192155874647
am	7558	0.0003140422422134103
plist	7339	0.0003049425794660251
filters	7319	0.0003041115600370402
3	7194	0.0002989176886058843
mli	7135	0.0002964661812903787
inc	7126	0.0002960922225473355
sln	7056	0.00029318365454588817
csv	6988	0.0002903581884873394
jelly	6897	0.0002865770500854579
sass	6855	0.0002848319092845895
resx	6737	0.0002799288946535783
bat	6675	0.000277352734423725
y	6652	0.0002763970620803923
gyp	6603	0.00027436106447937923
twig	6539	0.0002717018023066274
ftl	6459	0.0002683777245906876
erl	6415	0.00026654948184692075
kts	6412	0.000266424828932573
gemspec	6300	0.0002617711201302573
gif	6187	0.0002570758603564924
bzl	6099	0.00025341937486895864
fish	6084	0.00025279611029721994
ll	6081	0.0002526714573828722
bazel	5998	0.00024922272675258466
texi	5953	0.00024735293303736856
i	5915	0.00024577399612229714
podspec	5687	0.0002363003746318688
org	5479	0.00022765777257042536
template	5433	0.00022574642788376
golden	5406	0.00022462455165463032
pl	5370	0.00022312871668245742
groovy	5199	0.00021602350056463616
targets	5154	0.00021415370684942003
jar	5008	0.00020808726501782995
config	4984	0.000207090041703048
ac	4917	0.00020430612661594843
mak	4888	0.00020310114844392026
vbproj	4793	0.0001991538061562418
tpl	4760	0.00019778262409841663
git-id	4714	0.00019587127941175127
pkgproj	4712	0.00019578817746885278
j	4681	0.0001945000973539261
sha1	4654	0.00019337822112479644
sql	4590	0.0001907189589520446
zip	4584	0.00019046965312334913
class	4577	0.0001901787963232044
cfg	4434	0.00018423700740596204
pdf	4411	0.00018328133506262937
patch	4384	0.0001821594588334997
rc	4364	0.00018132843940451475
asm	4270	0.0001774226480882855
rake	4259	0.0001769655874023438
gz	4226	0.00017559440534451864
pro	4186	0.00017393236648654875
textile	4143	0.0001721456747142311
bash	3996	0.00016603768191119178
test	3970	0.00016495735665351136
webidl	3940	0.00016371082751003393
idl	3925	0.00016308756293829523
strings	3852	0.0001600543420225002
dll	3821	0.00015876626190757353
status	3774	0.0001568133662494589
dat	3751	0.0001558576939061262
r	3749	0.00015577459196322772
mod	3693	0.00015344773756206987
sum	3691	0.00015336463561917138
feature	3654	0.00015182724967554925
cjsx	3578	0.00014866937584540646
gn	3483	0.00014472203355772798
cshtml	3482	0.00014468048258627872
ngdoc	3461	0.00014380791218584452
pb	3452	0.0001434339534428013
builds	3440	0.00014293534178541034
vcproj	3338	0.00013869714269758714
xcscheme	3319	0.00013790767424005142
skipif	3244	0.0001347913513813579
eslintrc	3239	0.00013458359652411165
sbt	3193	0.0001326722518374463
perl	3167	0.00013159192657976584
src	3053	0.00012685511583455169
q	3012	0.00012515152600513254
mjs	2980	0.00012382189491875662
version	2944	0.00012232605994658374
handlebars	2939	0.0001221183050893375
rml	2932	0.00012182744828919277
injected	2877	0.00011954214485948418
iml	2870	0.00011925128805933944
gypi	2833	0.0001177139021157173
zsh	2719	0.00011297709137050311
cmd	2714	0.00011276933651325688
xib	2639	0.00010965301365456334
scm	2639	0.00010965301365456334
7	2629	0.00010923750394007086
desc	2559	0.00010632893593862356
mdx	2558	0.00010628738496717432
glsl	2550	0.00010595497719558034
mlir	2530	0.00010512395776659539
tcl	2529	0.00010508240679514615
frag	2429	0.00010092730965022143
tcc	2401	9.97638824496425e-05
expected	2351	9.768633387718015e-05
td	2254	9.365588964660317e-05
so	2217	9.211850370298102e-05
woff	2211	9.186919787428554e-05
example	2208	9.17445449599378e-05
pod	2202	9.149523913124232e-05
jet	2197	9.128748427399608e-05
pem	2118	8.800495752950555e-05
tf	2100	8.725704004341911e-05
dsp	2070	8.601051089994168e-05
protoascii	2030	8.43484720419718e-05
tgz	2027	8.422381912762406e-05
mustache	2013	8.36421055273346e-05
cl	2007	8.339279969863911e-05
w32	1999	8.306039192704513e-05
eco	1974	8.202161764081396e-05
hhas	1965	8.164765889777074e-05
npmignore	1962	8.152300598342298e-05
xsd	1955	8.123214918327826e-05
list	1875	7.790807146733849e-05
spec	1873	7.782496952443998e-05
hhi	1865	7.749256175284602e-05
gitmodules	1858	7.720170495270128e-05
z	1844	7.661999135241182e-05
pm	1841	7.649533843806408e-05
classpath	1809	7.516570735168817e-05
kotlin_class	1807	7.508260540878968e-05
internal	1804	7.495795249444193e-05
debug	1794	7.454244277994946e-05
nuspec	1786	7.421003500835549e-05
flow	1782	7.40438311225585e-05
pxd	1760	7.312970975067506e-05
res	1756	7.296350586487808e-05
j2	1717	7.134301797835743e-05
storyshot	1716	7.130146700690818e-05
ui	1706	7.08859572924157e-05
xhtml	1701	7.067820243516947e-05
rdoc	1700	7.063665146372023e-05
pysnap	1689	7.017959077777851e-05
dist	1679	6.976408106328604e-05
cabal	1637	6.801894026241765e-05
vert	1634	6.789428734806991e-05
manifest	1619	6.727102277633121e-05
woff2	1612	6.698016597618647e-05
variables	1608	6.681396209038948e-05
babelrc	1563	6.494416837517336e-05
o	1559	6.477796448937638e-05
graphql	1549	6.43624547748839e-05
ok	1546	6.423780186053616e-05
md5	1534	6.373919020314519e-05
cuh	1531	6.361453728879746e-05
pyc	1529	6.353143534589895e-05
npz	1527	6.344833340300046e-05
svelte	1520	6.315747660285574e-05
webp	1505	6.253421203111702e-05
proj	1489	6.186939648792906e-05
xaml	1463	6.078907123024864e-05
gui	1460	6.06644183159009e-05
l	1440	5.983339888691596e-05
psm1	1438	5.975029694401746e-05
jshintrc	1421	5.904393042938026e-05
exe	1387	5.7631197400105855e-05
eot	1379	5.7298789628511875e-05
dox	1378	5.725723865706263e-05
build	1374	5.709103477126564e-05
bats	1373	5.704948379981639e-05
cntk	1334	5.542899591329575e-05
d	1312	5.451487454141232e-05
flowconfig	1310	5.443177259851382e-05
instructions	1299	5.39747119125721e-05
eslintignore	1276	5.3019039569239414e-05
tq	1269	5.2728182769094686e-05
link	1261	5.2395774997500706e-05
opts	1252	5.202181625445749e-05
coveragerc	1235	5.131544973982028e-05
project	1232	5.1190796825472544e-05
qml	1221	5.073373613953082e-05
xproj	1217	5.056753225373383e-05
data	1212	5.0359777396487594e-05
gitattributes	1192	4.952875796750265e-05
sub	1166	4.8448432709822225e-05
mvir	1165	4.840688173837298e-05
include	1162	4.8282228824025235e-05
specification	1158	4.8116024938228245e-05
xsl	1120	4.653708802315686e-05
rules	1118	4.645398608025836e-05
ico	1113	4.624623122301212e-05
swig	1112	4.620468025156288e-05
5	1106	4.5955374422867395e-05
pkg	1106	4.5955374422867395e-05
cson	1092	4.537366082257793e-05
t	1091	4.533210985112869e-05
fixture	1084	4.504125305098395e-05
snippets	1071	4.4501090422143744e-05
ref	1062	4.412713167910052e-05
hqx	1054	4.379472390750654e-05
tt	1052	4.3711621964608047e-05
dump	1051	4.36700709931588e-05
kproj	1048	4.3545418078811056e-05
re	1020	4.238199087823213e-05
jsp	1019	4.234043990678289e-05
ipp	1018	4.229888893533364e-05
table	1011	4.2008032135188914e-05
prototxt	996	4.1384767563450206e-05
2	996	4.1384767563450206e-05
lst	976	4.0553748134465256e-05
gmo	973	4.042909522011752e-05
html#service	960	3.98889325912773e-05
html#controller	960	3.98889325912773e-05
html#basecontextclass	960	3.98889325912773e-05
as	921	3.826844470475666e-05
0	920	3.8226893733307416e-05
atom	917	3.810224081895967e-05
xcconfig	915	3.801913887606118e-05
arb	911	3.785293499026419e-05
editorconfig	891	3.702191556127925e-05
response	844	3.506901990316463e-05
rd	835	3.469506116012141e-05
opml	827	3.436265338852743e-05
rdf	816	3.390559270258571e-05
mailmap	806	3.349008298809324e-05
stub	806	3.349008298809324e-05
capnp	798	3.315767521649926e-05
native	797	3.311612424505001e-05
lcl	788	3.2742165502006786e-05
snippet	777	3.228510481606507e-05
storyboard	769	3.195269704447109e-05
dockerfile	767	3.1869595101572596e-05
dectest	767	3.1869595101572596e-05
a	766	3.182804413012335e-05
headers	765	3.1786493158674105e-05
inl	758	3.149563635852937e-05
diff	752	3.124633052983389e-05
hgtags	751	3.120477955838464e-05
wxs	750	3.11632285869354e-05
cproject	748	3.10801266440369e-05
descriptor_set	740	3.074771887244292e-05
jpeg	724	3.0082903329254965e-05
result	716	2.975049555766099e-05
prj	709	2.9459638757516258e-05
sample	706	2.9334985843168517e-05
golint_failures	706	2.9334985843168517e-05
re2c	696	2.8919476128676045e-05
values	695	2.88779251572268e-05
svj	685	2.8462415442734328e-05
resw	683	2.8379313499835833e-05
rsc	681	2.8296211556937338e-05
rockspec	678	2.8171558642589597e-05
cwrap	677	2.8130007671140348e-05
dtd	672	2.7922252813894112e-05
baseline	671	2.7880701842444866e-05
shade	666	2.767294698519863e-05
xcworkspacedata	642	2.6675723670416697e-05
info	642	2.6675723670416697e-05
pug	634	2.634331589882272e-05
bounds	630	2.617711201302573e-05
zsh-theme	629	2.6135561041576484e-05
crt	624	2.592780618433025e-05
dylib	616	2.5595398412736272e-05
bnf	611	2.5387643555490033e-05
deps	598	2.484748092664982e-05
razor	593	2.4639726069403584e-05
bs	588	2.443197121215735e-05
flags	586	2.4348869269258853e-05
hphp_opts	584	2.4265767326360362e-05
disabled	582	2.4182665383461867e-05
6	577	2.397491052621563e-05
vm	573	2.380870664041864e-05
lib	572	2.3767155668969395e-05
pxi	568	2.3600951783172405e-05
latex	550	2.2853034297085957e-05
service	543	2.2562177496941226e-05
nib	541	2.247907555404273e-05
sls	539	2.2395973611144236e-05
pri	539	2.2395973611144236e-05
dbc	536	2.2271320696796495e-05
factories	536	2.2271320696796495e-05
err	536	2.2271320696796495e-05
dot	535	2.222976972534725e-05
rtf	533	2.2146667782448754e-05
depproj	530	2.2022014868101013e-05
opt	522	2.1689607096507033e-05
projitems	522	2.1689607096507033e-05
ds_store	517	2.1481852239260797e-05
gni	515	2.1398750296362302e-05
apk	513	2.131564835346381e-05
4	511	2.1232546410565316e-05
we	511	2.1232546410565316e-05
yrl	509	2.114944446766682e-05
xul	504	2.0941689610420585e-05
181	492	2.0443077953029618e-05
wtperf	492	2.0443077953029618e-05
xcuserstate	491	2.0401526981580372e-05
cxx	482	2.0027568238537146e-05
prefs	482	2.0027568238537146e-05
key	481	1.99860172670879e-05
policy	481	1.99860172670879e-05
mdown	475	1.9736711438392416e-05
mp3	472	1.9612058524044675e-05
resolved	471	1.957050755259543e-05
qrc	467	1.940430366679844e-05
develop	464	1.9279650752450698e-05
mf	461	1.9154997838102954e-05
fea	457	1.8988793952305967e-05
docx	452	1.878103909505973e-05
csv-spec	451	1.8739488123610482e-05
rhtml	448	1.861483520926274e-05
c++	448	1.861483520926274e-05
tag	444	1.8448631323465755e-05
nsi	439	1.824087646621952e-05
vfb	425	1.7659162865930057e-05
netware	424	1.7617611894480808e-05
wav	422	1.7534509951582316e-05
goc	422	1.7534509951582316e-05
csx	420	1.745140800868382e-05
doc	417	1.732675509433608e-05
boot	413	1.716055120853909e-05
man	406	1.686969440839436e-05
pyl	404	1.6786592465495865e-05
173	402	1.670349052259737e-05
vimrc	400	1.6620388579698878e-05
grm	400	1.6620388579698878e-05
pch	395	1.6412633722452642e-05
psd1	395	1.6412633722452642e-05
ini-dist	393	1.6329531779554147e-05
args	393	1.6329531779554147e-05
htaccess	388	1.612177692230791e-05
g4	388	1.612177692230791e-05
ogg	387	1.6080225950858662e-05
als	385	1.599712400796017e-05
puml	374	1.554006332201845e-05
fbs	373	1.5498512350569204e-05
doctree	369	1.5332308464772214e-05
agc	368	1.5290757493322968e-05
osx	367	1.524920652187372e-05
rng	366	1.5207655550424473e-05
eml	359	1.4916798750279742e-05
theme	358	1.4875247778830494e-05
hh	357	1.4833696807381247e-05
rss	355	1.4750594864482754e-05
terminal	354	1.4709043893033506e-05
vc6	351	1.4584390978685764e-05
compact	350	1.4542840007236518e-05
icns	350	1.4542840007236518e-05
mp4	349	1.450128903578727e-05
cvsignore	345	1.4335085149990282e-05
bmp	345	1.4335085149990282e-05
apinotes	341	1.4168881264193292e-05
modulemap	341	1.4168881264193292e-05
ndl	339	1.4085779321294799e-05
text	337	1.4002677378396304e-05
tbl	334	1.3878024464048563e-05
jav	332	1.3794922521150068e-05
sky	332	1.3794922521150068e-05
expectregex	329	1.3670269606802327e-05
expmap	328	1.362871863535308e-05
scssc	327	1.3587167663903832e-05
182	326	1.3545616692454584e-05
cpu	325	1.3504065721005337e-05
vsixmanifest	323	1.3420963778106843e-05
prf	323	1.3420963778106843e-05
armhf	323	1.3420963778106843e-05
form	322	1.3379412806657596e-05
cocci	320	1.3296310863759101e-05
ini-production	320	1.3296310863759101e-05
ini-development	318	1.3213208920860608e-05
pom	317	1.317165794941136e-05
jscsrc	316	1.3130106977962113e-05
vsprops	316	1.3130106977962113e-05
launch	315	1.3088556006512865e-05
arm	313	1.3005454063614372e-05
xpi	310	1.288080114926663e-05
m32	309	1.2839250177817382e-05
gd	306	1.2714597263469641e-05
db	305	1.2673046292020393e-05
as32	305	1.2673046292020393e-05
make	304	1.2631495320571146e-05
intention	303	1.2589944349121898e-05
ini-recommended	301	1.2506842406223405e-05
reg	301	1.2506842406223405e-05
tc	301	1.2506842406223405e-05
processedhashmap	301	1.2506842406223405e-05
tplx	300	1.2465291434774158e-05
swf	291	1.2091332691730933e-05
base	290	1.2049781720281686e-05
vtt	285	1.184202686303545e-05
tar	284	1.1800475891586203e-05
pak	284	1.1800475891586203e-05
dockerignore	283	1.1758924920136955e-05
output	282	1.1717373948687708e-05
linted_packages	279	1.1592721034339967e-05
8	278	1.155117006289072e-05
mako	277	1.1509619091441472e-05
tmlanguage	276	1.1468068119992224e-05
hdr	276	1.1468068119992224e-05
descriptor	274	1.138496617709373e-05
psd	273	1.1343415205644483e-05
pt	272	1.1301864234195236e-05
scn	270	1.1218762291296742e-05
com	267	1.1094109376949e-05
patches	267	1.1094109376949e-05
css_t	266	1.1052558405499752e-05
orig	266	1.1052558405499752e-05
qdoc	263	1.0927905491152012e-05
ja	260	1.0803252576804269e-05
flux	259	1.0761701605355023e-05
overrides	259	1.0761701605355023e-05
itermcolors	258	1.0720150633905776e-05
vader	257	1.0678599662456528e-05
tmsnippet	256	1.063704869100728e-05
aj	256	1.063704869100728e-05
hgignore	255	1.0595497719558033e-05
hcl	254	1.0553946748108787e-05
h$$	254	1.0553946748108787e-05
obj	253	1.051239577665954e-05
jsm	252	1.0470844805210292e-05
default	251	1.0429293833761045e-05
dsw	250	1.0387742862311797e-05
idx	250	1.0387742862311797e-05
constraints	250	1.0387742862311797e-05
input	249	1.0346191890862552e-05
internals	244	1.0138437033616314e-05
rmd	244	1.0138437033616314e-05
pptx	243	1.0096886062167068e-05
install4j	243	1.0096886062167068e-05
sty	241	1.0013784119268573e-05
shellcheck_failures	240	9.972233147819326e-06
pump	238	9.889131204920832e-06
perf	238	9.889131204920832e-06
builder	237	9.847580233471585e-06
cgi	236	9.806029262022337e-06
bazelrc	236	9.806029262022337e-06
as31	236	9.806029262022337e-06
thrift	233	9.681376347674597e-06
sed	232	9.639825376225349e-06
gql	230	9.556723433326854e-06
phar	229	9.515172461877607e-06
sxw	227	9.432070518979113e-06
qm	227	9.432070518979113e-06
xrdb	226	9.390519547529866e-06
asc	225	9.348968576080618e-06
graffle	225	9.348968576080618e-06
slim	223	9.265866633182123e-06
lyx	223	9.265866633182123e-06
gpu	222	9.224315661732877e-06
proto_descriptor	221	9.18276469028363e-06
ipr	220	9.141213718834382e-06
platforms	219	9.099662747385135e-06
gdbinit	217	9.01656080448664e-06
colorscheme	217	9.01656080448664e-06
phps	215	8.933458861588146e-06
wse	215	8.933458861588146e-06
aap	215	8.933458861588146e-06
hrl	214	8.891907890138899e-06
awk	213	8.850356918689651e-06
colors	213	8.850356918689651e-06
172	213	8.850356918689651e-06
signatures	212	8.808805947240404e-06
jison	212	8.808805947240404e-06
plugin	211	8.767254975791158e-06
1-src	211	8.767254975791158e-06
ppt	210	8.72570400434191e-06
tmtheme	210	8.72570400434191e-06
ru	209	8.684153032892663e-06
textproto	208	8.642602061443416e-06
fixed	206	8.559500118544922e-06
rsrc	205	8.517949147095675e-06
sketch	204	8.476398175646427e-06
ppc64le	204	8.476398175646427e-06
env	203	8.43484720419718e-06
eex	203	8.43484720419718e-06
glyphs	202	8.393296232747932e-06
zxp	202	8.393296232747932e-06
jst	201	8.351745261298685e-06
core	200	8.310194289849439e-06
xliff	199	8.268643318400191e-06
cnf	198	8.227092346950944e-06
mms	198	8.227092346950944e-06
pp	196	8.143990404052449e-06
wsdl	195	8.102439432603203e-06
7-dev	194	8.060888461153956e-06
inv	194	8.060888461153956e-06
aarch64	194	8.060888461153956e-06
ucls	193	8.019337489704708e-06
sinc	192	7.97778651825546e-06
dj	191	7.936235546806213e-06
wxl	189	7.85313360390772e-06
wixproj	188	7.811582632458472e-06
g	187	7.770031661009225e-06
rl	186	7.728480689559977e-06
global	185	7.68692971811073e-06
android	184	7.645378746661484e-06
ec	184	7.645378746661484e-06
mingw	184	7.645378746661484e-06
ffpreset	183	7.603827775212236e-06
pdb	182	7.562276803762989e-06
stdout	181	7.520725832313741e-06
whl	181	7.520725832313741e-06
all-contributorsrc	180	7.479174860864495e-06
supp	179	7.437623889415247e-06
mobile	178	7.3960729179660005e-06
rabl	175	7.271420003618259e-06
ruleset	175	7.271420003618259e-06
183	174	7.229869032169011e-06
withkinds	173	7.188318060719764e-06
mcp	171	7.10521611782127e-06
user	171	7.10521611782127e-06
ch8	171	7.10521611782127e-06
tools	170	7.063665146372023e-06
tmx	170	7.063665146372023e-06
effect	169	7.0221141749227755e-06
inspection	168	6.980563203473528e-06
bcmap	168	6.980563203473528e-06
iss	166	6.897461260575034e-06
trans	165	6.855910289125786e-06
s390x	164	6.81435931767654e-06
vc	164	6.81435931767654e-06
run	163	6.772808346227292e-06
unix	163	6.772808346227292e-06
vcxitems	163	6.772808346227292e-06
rhel	162	6.7312573747780455e-06
gopmfile	162	6.7312573747780455e-06
watcom	162	6.7312573747780455e-06
prettierrc	161	6.689706403328798e-06
dag	161	6.689706403328798e-06
lds	161	6.689706403328798e-06
ai	160	6.6481554318795505e-06
spelling	160	6.6481554318795505e-06
itermcolors_config_0	160	6.6481554318795505e-06
mll	160	6.6481554318795505e-06
nam	159	6.606604460430304e-06
mkd	158	6.565053488981056e-06
swp	158	6.565053488981056e-06
cputype	156	6.481951546082562e-06
ci	156	6.481951546082562e-06
prettierignore	155	6.440400574633315e-06
number	155	6.440400574633315e-06
sl	155	6.440400574633315e-06
bytes	155	6.440400574633315e-06
new	154	6.398849603184068e-06
ihex	153	6.3572986317348205e-06
swr	153	6.3572986317348205e-06
sent	151	6.274196688836326e-06
resources	149	6.191094745937831e-06
fuc	149	6.191094745937831e-06
uname	148	6.149543774488585e-06
widl	148	6.149543774488585e-06
pcd	148	6.149543774488585e-06
0-src	147	6.107992803039337e-06
tsv	146	6.0664418315900904e-06
sig	146	6.0664418315900904e-06
clang-format	146	6.0664418315900904e-06
json5	145	6.024890860140843e-06
as33	145	6.024890860140843e-06
bak	143	5.941788917242349e-06
saa7134	143	5.941788917242349e-06
private	142	5.900237945793101e-06
191	142	5.900237945793101e-06
9	141	5.858686974343854e-06
c_shipped	141	5.858686974343854e-06
msgpack	141	5.858686974343854e-06
sql-spec	140	5.817136002894607e-06
files	139	5.77558503144536e-06
short	139	5.77558503144536e-06
tiff	139	5.77558503144536e-06
jshintignore	138	5.734034059996112e-06
fb	137	5.692483088546865e-06
messages	137	5.692483088546865e-06
ext	137	5.692483088546865e-06
generated_docs	134	5.567830174199124e-06
filter	134	5.567830174199124e-06
ronn	134	5.567830174199124e-06
isolate	133	5.526279202749876e-06
pc	130	5.4016262884021346e-06
document	130	5.4016262884021346e-06
ccbi	130	5.4016262884021346e-06
workspace	129	5.360075316952888e-06
htmllite	129	5.360075316952888e-06
3-dev	129	5.360075316952888e-06
pylintrc	129	5.360075316952888e-06
install	128	5.31852434550364e-06
fsh	126	5.235422402605146e-06
rat-excludes	126	5.235422402605146e-06
xpm	126	5.235422402605146e-06
dev	126	5.235422402605146e-06
ux	126	5.235422402605146e-06
2-dev	126	5.235422402605146e-06
appcache	125	5.193871431155899e-06
pickle	125	5.193871431155899e-06
slaspec	124	5.152320459706652e-06
influxql	123	5.1107694882574045e-06
f	123	5.1107694882574045e-06
common	123	5.1107694882574045e-06
spl	123	5.1107694882574045e-06
guess	122	5.069218516808157e-06
msg	122	5.069218516808157e-06
amber	122	5.069218516808157e-06
simple	122	5.069218516808157e-06
pyd	122	5.069218516808157e-06
bundles	121	5.02766754535891e-06
qss	121	5.02766754535891e-06
sgml	121	5.02766754535891e-06
schemas	120	4.986116573909663e-06
script	120	4.986116573909663e-06
import-restrictions	120	4.986116573909663e-06
test-sh	119	4.944565602460416e-06
utf-8	119	4.944565602460416e-06
match	119	4.944565602460416e-06
context	118	4.903014631011169e-06
appxmanifest	118	4.903014631011169e-06
flex	118	4.903014631011169e-06
fnt	117	4.861463659561921e-06
yarnrc	117	4.861463659561921e-06
gem	117	4.861463659561921e-06
init	116	4.8199126881126745e-06
xs	116	4.8199126881126745e-06
cbor	116	4.8199126881126745e-06
resolve	116	4.8199126881126745e-06
jspx	114	4.7368107452141795e-06
tokens	113	4.695259773764933e-06
whitelist	113	4.695259773764933e-06
xlsx	112	4.653708802315685e-06
win	112	4.653708802315685e-06
st	111	4.612157830866439e-06
cspec	110	4.570606859417191e-06
desktop	110	4.570606859417191e-06
devel-gpu	109	4.529055887967944e-06
thor	109	4.529055887967944e-06
xtb	108	4.487504916518697e-06
release_process	108	4.487504916518697e-06
ms	107	4.4459539450694495e-06
peg	106	4.404402973620202e-06
gemfile	106	4.404402973620202e-06
mkb	106	4.404402973620202e-06
sci	106	4.404402973620202e-06
bowerrc	105	4.362852002170955e-06
node	105	4.362852002170955e-06
hdf	104	4.321301030721708e-06
xccheckout	104	4.321301030721708e-06
exports	104	4.321301030721708e-06
mmp	104	4.321301030721708e-06
installer	103	4.279750059272461e-06
pfx	103	4.279750059272461e-06
proxy_debug	102	4.238199087823214e-06
meta	102	4.238199087823214e-06
tmcommand	101	4.196648116373966e-06
xrl	101	4.196648116373966e-06
fs	100	4.1550971449247195e-06
t7	99	4.113546173475472e-06
skl	99	4.113546173475472e-06
moon	99	4.113546173475472e-06
vscodeignore	98	4.0719952020262245e-06
nt	98	4.0719952020262245e-06
cer	98	4.0719952020262245e-06
x	98	4.0719952020262245e-06
mkf	98	4.0719952020262245e-06
compiled	98	4.0719952020262245e-06
gltf	97	4.030444230576978e-06
repl	97	4.030444230576978e-06
acl	97	4.030444230576978e-06
csr	97	4.030444230576978e-06
recipe	97	4.030444230576978e-06
pyproj	96	3.98889325912773e-06
aliases	96	3.98889325912773e-06
msbuild	96	3.98889325912773e-06
windows	95	3.947342287678484e-06
enc	95	3.947342287678484e-06
tlog	95	3.947342287678484e-06
cql	95	3.947342287678484e-06
vars	93	3.864240344779989e-06
v	92	3.822689373330742e-06
pyi	92	3.822689373330742e-06
client	92	3.822689373330742e-06
inf	92	3.822689373330742e-06
current	92	3.822689373330742e-06
flake8	91	3.7811384018814944e-06
2-src	91	3.7811384018814944e-06
linux-mingw	91	3.7811384018814944e-06
blob	90	3.7395874304322474e-06
conflicts	90	3.7395874304322474e-06
crx	90	3.7395874304322474e-06
wasm	90	3.7395874304322474e-06
hx	90	3.7395874304322474e-06
ccb	90	3.7395874304322474e-06
start	89	3.6980364589830003e-06
todo	89	3.6980364589830003e-06
php_cs	89	3.6980364589830003e-06
buildinfo	88	3.6564854875337528e-06
distrib	88	3.6564854875337528e-06
linux	87	3.6149345160845057e-06
wpy	87	3.6149345160845057e-06
swixproj	86	3.5733835446352586e-06
syso	86	3.5733835446352586e-06
workflow	86	3.5733835446352586e-06
tkextlib	86	3.5733835446352586e-06
jetl	86	3.5733835446352586e-06
pspec	86	3.5733835446352586e-06
nativeproj	86	3.5733835446352586e-06
hlotxt	85	3.5318325731860115e-06
devel	85	3.5318325731860115e-06
arm64	85	3.5318325731860115e-06
after2	84	3.490281601736764e-06
help	84	3.490281601736764e-06
options	84	3.490281601736764e-06
ps	84	3.490281601736764e-06
lso	83	3.448730630287517e-06
em28xx	83	3.448730630287517e-06
f90	83	3.448730630287517e-06
nupkg	83	3.448730630287517e-06
dasc	82	3.40717965883827e-06
b32	82	3.40717965883827e-06
yy	82	3.40717965883827e-06
proxy	82	3.40717965883827e-06
loader-error	82	3.40717965883827e-06
provides	82	3.40717965883827e-06
liquid	81	3.3656286873890227e-06
cx88	81	3.3656286873890227e-06
latex+lhs	81	3.3656286873890227e-06
hash	81	3.3656286873890227e-06
bugfix	81	3.3656286873890227e-06
fragment	80	3.3240777159397752e-06
email	80	3.3240777159397752e-06
buckversion	79	3.282526744490528e-06
win32	79	3.282526744490528e-06
shproj	79	3.282526744490528e-06
canonical	79	3.282526744490528e-06
yaspellerrc	79	3.282526744490528e-06
mly	78	3.240975773041281e-06
ldif	78	3.240975773041281e-06
tfstate	78	3.240975773041281e-06
vsmanproj	78	3.240975773041281e-06
jks	77	3.199424801592034e-06
nexts	77	3.199424801592034e-06
dapper	77	3.199424801592034e-06
smali	76	3.1578738301427865e-06
header-test	76	3.1578738301427865e-06
html+lhs	76	3.1578738301427865e-06
html-re	76	3.1578738301427865e-06
functions	76	3.1578738301427865e-06
pcl	75	3.1163228586935394e-06
bsh	75	3.1163228586935394e-06
xcplayground	75	3.1163228586935394e-06
fsproj	75	3.1163228586935394e-06
exceptions	75	3.1163228586935394e-06
jspm-hash	74	3.0747718872442923e-06
save	74	3.0747718872442923e-06
swiftinterface	74	3.0747718872442923e-06
req	74	3.0747718872442923e-06
suo	73	3.0332209157950452e-06
xcbkptlist	73	3.0332209157950452e-06
docbook	73	3.0332209157950452e-06
litmus	73	3.0332209157950452e-06
stylelintrc	73	3.0332209157950452e-06
original	72	2.9916699443457977e-06
size-limit	72	2.9916699443457977e-06
versions	72	2.9916699443457977e-06
asdl	71	2.9501189728965506e-06
analyzerdata	71	2.9501189728965506e-06
ecr	71	2.9501189728965506e-06
bzrignore	71	2.9501189728965506e-06
vstemplate	70	2.9085680014473035e-06
fbp	70	2.9085680014473035e-06
dsidx	70	2.9085680014473035e-06
jp	70	2.9085680014473035e-06
postinst	69	2.867017029998056e-06
rsp	69	2.867017029998056e-06
raw	69	2.867017029998056e-06
pvr	69	2.867017029998056e-06
bson	69	2.867017029998056e-06
odt	69	2.867017029998056e-06
tscn	68	2.825466058548809e-06
uml	68	2.825466058548809e-06
der	68	2.825466058548809e-06
tmk3	68	2.825466058548809e-06
release	68	2.825466058548809e-06
subdirs	68	2.825466058548809e-06
snyk	68	2.825466058548809e-06
codekit	67	2.783915087099562e-06
hex	67	2.783915087099562e-06
pose	67	2.783915087099562e-06
nvmrc	66	2.7423641156503148e-06
fb2	66	2.7423641156503148e-06
aar	66	2.7423641156503148e-06
opendocument	66	2.7423641156503148e-06
makefile	66	2.7423641156503148e-06
npmrc	66	2.7423641156503148e-06
xls	66	2.7423641156503148e-06
beamer	66	2.7423641156503148e-06
pegjs	66	2.7423641156503148e-06
rql	66	2.7423641156503148e-06
lang	66	2.7423641156503148e-06
yacc	65	2.7008131442010673e-06
swiftmodule	65	2.7008131442010673e-06
04	65	2.7008131442010673e-06
p12	64	2.65926217275182e-06
dic	64	2.65926217275182e-06
ps1xml	64	2.65926217275182e-06
darwin	64	2.65926217275182e-06
modpost	64	2.65926217275182e-06
tasks	63	2.617711201302573e-06
la	63	2.617711201302573e-06
bz2	63	2.617711201302573e-06
aidl	63	2.617711201302573e-06
bnd	63	2.617711201302573e-06
pxm	63	2.617711201302573e-06
settings	63	2.617711201302573e-06
markerb	63	2.617711201302573e-06
bib	62	2.576160229853326e-06
cheetah	62	2.576160229853326e-06
requirement	62	2.576160229853326e-06
abnf	62	2.576160229853326e-06
dokuwiki	62	2.576160229853326e-06
as34	62	2.576160229853326e-06
ruby-version	61	2.5346092584040785e-06
srl	61	2.5346092584040785e-06
node-version	61	2.5346092584040785e-06
ruby	61	2.5346092584040785e-06
drawio	61	2.5346092584040785e-06
4-dev	60	2.4930582869548314e-06
rej	60	2.4930582869548314e-06
names	60	2.4930582869548314e-06
name	60	2.4930582869548314e-06
designspace	60	2.4930582869548314e-06
gitconfig	59	2.4515073155055843e-06
dep	59	2.4515073155055843e-06
webm	59	2.4515073155055843e-06
sxg	59	2.4515073155055843e-06
8-dev	59	2.4515073155055843e-06
insecure	59	2.4515073155055843e-06
upstart	58	2.4099563440563373e-06
vsct	58	2.4099563440563373e-06
buckconfig	58	2.4099563440563373e-06
dok	58	2.4099563440563373e-06
pfa	58	2.4099563440563373e-06
ncd	58	2.4099563440563373e-06
userprefs	58	2.4099563440563373e-06
wat	58	2.4099563440563373e-06
html5	57	2.3684053726070898e-06
protocol	57	2.3684053726070898e-06
isl	57	2.3684053726070898e-06
graphml	57	2.3684053726070898e-06
gpg	57	2.3684053726070898e-06
header	57	2.3684053726070898e-06
ld	57	2.3684053726070898e-06
api	56	2.3268544011578427e-06
dia	56	2.3268544011578427e-06
prefix	56	2.3268544011578427e-06
mediawiki	56	2.3268544011578427e-06
dds	56	2.3268544011578427e-06
jq	56	2.3268544011578427e-06
generated_files	56	2.3268544011578427e-06
lisp	56	2.3268544011578427e-06
nunit	56	2.3268544011578427e-06
e2e	56	2.3268544011578427e-06
1-dev	56	2.3268544011578427e-06
zsh-template	55	2.2853034297085956e-06
mocha	55	2.2853034297085956e-06
license	55	2.2853034297085956e-06
tscparams	55	2.2853034297085956e-06
envrc	55	2.2853034297085956e-06
cert	55	2.2853034297085956e-06
ocp	55	2.2853034297085956e-06
cls	54	2.2437524582593485e-06
pstore	54	2.2437524582593485e-06
bfbs	54	2.2437524582593485e-06
5-src	54	2.2437524582593485e-06
neon	54	2.2437524582593485e-06
cache	54	2.2437524582593485e-06
ss	54	2.2437524582593485e-06
ldefs	54	2.2437524582593485e-06
npmproj	53	2.202201486810101e-06
confluence	53	2.202201486810101e-06
readme	53	2.202201486810101e-06
pcapng	53	2.202201486810101e-06
g3dj	53	2.202201486810101e-06
component	53	2.202201486810101e-06
blend	53	2.202201486810101e-06
setup	53	2.202201486810101e-06
jinja	53	2.202201486810101e-06
gccgo	53	2.202201486810101e-06
0-dev	53	2.202201486810101e-06
9-dev	53	2.202201486810101e-06
vbs	53	2.202201486810101e-06
6-dev	53	2.202201486810101e-06
parameter_parsing_api	52	2.160650515360854e-06
analysis_options	52	2.160650515360854e-06
pull	52	2.160650515360854e-06
import-aliases	52	2.160650515360854e-06
xcf	52	2.160650515360854e-06
xcscmblueprint	52	2.160650515360854e-06
riot	52	2.160650515360854e-06
debian	52	2.160650515360854e-06
caffemodel	51	2.119099543911607e-06
control	51	2.119099543911607e-06
headersinst	51	2.119099543911607e-06
swiftdoc	51	2.119099543911607e-06
std	51	2.119099543911607e-06
rspec	51	2.119099543911607e-06
request	51	2.119099543911607e-06
hmap	51	2.119099543911607e-06
v8	51	2.119099543911607e-06
expectf-repo	51	2.119099543911607e-06
tig	51	2.119099543911607e-06
safariextz	51	2.119099543911607e-06
toy	51	2.119099543911607e-06
lcg	51	2.119099543911607e-06
min	51	2.119099543911607e-06
sublime-project	50	2.0775485724623597e-06
clang-tidy	50	2.0775485724623597e-06
url	50	2.0775485724623597e-06
widlprocxml	50	2.0775485724623597e-06
njs	49	2.0359976010131122e-06
d-mongod	49	2.0359976010131122e-06
edited	49	2.0359976010131122e-06
thm	49	2.0359976010131122e-06
releasability	49	2.0359976010131122e-06
code	49	2.0359976010131122e-06
pub	49	2.0359976010131122e-06
sea	49	2.0359976010131122e-06
icloud	49	2.0359976010131122e-06
tmpreferences	49	2.0359976010131122e-06
hlsl	49	2.0359976010131122e-06
glade	49	2.0359976010131122e-06
staticcheck_failures	48	1.994446629563865e-06
flag	48	1.994446629563865e-06
h_shipped	48	1.994446629563865e-06
edn	48	1.994446629563865e-06
ods	48	1.994446629563865e-06
error	48	1.994446629563865e-06
agent	48	1.994446629563865e-06
schema	48	1.994446629563865e-06
cgo	48	1.994446629563865e-06
ber	47	1.952895658114618e-06
iws	47	1.952895658114618e-06
funcs	47	1.952895658114618e-06
un~	47	1.952895658114618e-06
swiftdeps	47	1.952895658114618e-06
sha	47	1.952895658114618e-06
side	46	1.911344686665371e-06
badaprj	46	1.911344686665371e-06
p	46	1.911344686665371e-06
revealjs	46	1.911344686665371e-06
want	46	1.911344686665371e-06
hxx	45	1.8697937152161237e-06
master	45	1.8697937152161237e-06
testconfig	45	1.8697937152161237e-06
pac	45	1.8697937152161237e-06
elm	45	1.8697937152161237e-06
7-beta1	45	1.8697937152161237e-06
apple	45	1.8697937152161237e-06
wcp	45	1.8697937152161237e-06
kp	45	1.8697937152161237e-06
lint	45	1.8697937152161237e-06
jinja2	44	1.8282427437668764e-06
integration-daemon-start	44	1.8282427437668764e-06
gcov	44	1.8282427437668764e-06
rels	44	1.8282427437668764e-06
lex	44	1.8282427437668764e-06
eps	44	1.8282427437668764e-06
sublime-workspace	43	1.7866917723176293e-06
mel	43	1.7866917723176293e-06
taf	43	1.7866917723176293e-06
vct	43	1.7866917723176293e-06
prl	43	1.7866917723176293e-06
glb	43	1.7866917723176293e-06
excludes	43	1.7866917723176293e-06
os400	43	1.7866917723176293e-06
lsp	43	1.7866917723176293e-06
ignore	43	1.7866917723176293e-06
ckp	43	1.7866917723176293e-06
mspec	42	1.745140800868382e-06
structure	42	1.745140800868382e-06
sublime-settings	42	1.745140800868382e-06
1-beta1	42	1.745140800868382e-06
so_	42	1.745140800868382e-06
alpine	42	1.745140800868382e-06
sng	42	1.745140800868382e-06
sqlite	42	1.745140800868382e-06
cx23885	42	1.745140800868382e-06
sphinx	41	1.703589829419135e-06
integration-test-helpers	41	1.703589829419135e-06
tst	41	1.703589829419135e-06
wiki	41	1.703589829419135e-06
num	41	1.703589829419135e-06
tuner	41	1.703589829419135e-06
libsonnet	41	1.703589829419135e-06
ott	41	1.703589829419135e-06
swift-version	41	1.703589829419135e-06
stylecop	41	1.703589829419135e-06
git	41	1.703589829419135e-06
id	40	1.6620388579698876e-06
old	40	1.6620388579698876e-06
dta	40	1.6620388579698876e-06
gliffy	40	1.6620388579698876e-06
update_5_2	40	1.6620388579698876e-06
pas	40	1.6620388579698876e-06
leafdoc	40	1.6620388579698876e-06
ls	40	1.6620388579698876e-06
index	40	1.6620388579698876e-06
pest	40	1.6620388579698876e-06
tld	40	1.6620388579698876e-06
app	40	1.6620388579698876e-06
pgp	39	1.6204878865206405e-06
simplecov	39	1.6204878865206405e-06
prisma	39	1.6204878865206405e-06
cbp	39	1.6204878865206405e-06
imports	39	1.6204878865206405e-06
dos	39	1.6204878865206405e-06
flayignore	39	1.6204878865206405e-06
sunwcch	39	1.6204878865206405e-06
lobster	39	1.6204878865206405e-06
beam	39	1.6204878865206405e-06
springbeans	39	1.6204878865206405e-06
jats	38	1.5789369150713932e-06
aspx	38	1.5789369150713932e-06
exclude	38	1.5789369150713932e-06
binfmt	38	1.5789369150713932e-06
192	38	1.5789369150713932e-06
amp	38	1.5789369150713932e-06
bash_profile	38	1.5789369150713932e-06
browserslistrc	38	1.5789369150713932e-06
nbcv	38	1.5789369150713932e-06
command	38	1.5789369150713932e-06
local	38	1.5789369150713932e-06
md~380a8ee74c41759d8189ad553423467994187253	38	1.5789369150713932e-06
ubjson	38	1.5789369150713932e-06
bttv	38	1.5789369150713932e-06
dae	37	1.5373859436221462e-06
wxi	37	1.5373859436221462e-06
bdf	37	1.5373859436221462e-06
cron	37	1.5373859436221462e-06
1-beta1-src	37	1.5373859436221462e-06
sug	37	1.5373859436221462e-06
mof	37	1.5373859436221462e-06
host	37	1.5373859436221462e-06
errordata	37	1.5373859436221462e-06
library	37	1.5373859436221462e-06
wired	37	1.5373859436221462e-06
scpt	37	1.5373859436221462e-06
stl	37	1.5373859436221462e-06
grd	37	1.5373859436221462e-06
raml	37	1.5373859436221462e-06
5-dev	37	1.5373859436221462e-06
mention-bot	36	1.4958349721728989e-06
sym	36	1.4958349721728989e-06
metadata	36	1.4958349721728989e-06
es5	36	1.4958349721728989e-06
ors	36	1.4958349721728989e-06
data-00000-of-00001	36	1.4958349721728989e-06
recording	36	1.4958349721728989e-06
tab	36	1.4958349721728989e-06
dzslides	36	1.4958349721728989e-06
si	36	1.4958349721728989e-06
facet	36	1.4958349721728989e-06
aep	36	1.4958349721728989e-06
snk	36	1.4958349721728989e-06
kasan	36	1.4958349721728989e-06
suffix	36	1.4958349721728989e-06
xz	36	1.4958349721728989e-06
gzip	36	1.4958349721728989e-06
mc	36	1.4958349721728989e-06
sublime-syntax	36	1.4958349721728989e-06
x86	36	1.4958349721728989e-06
clb	36	1.4958349721728989e-06
geojson	35	1.4542840007236518e-06
clazz	35	1.4542840007236518e-06
epub	35	1.4542840007236518e-06
pdm	35	1.4542840007236518e-06
sec	35	1.4542840007236518e-06
atlas	35	1.4542840007236518e-06
before	35	1.4542840007236518e-06
rar	34	1.4127330292744045e-06
pomo	34	1.4127330292744045e-06
tr3	34	1.4127330292744045e-06
amiga	34	1.4127330292744045e-06
stylus	34	1.4127330292744045e-06
cjs	34	1.4127330292744045e-06
testing	34	1.4127330292744045e-06
dfdebian	34	1.4127330292744045e-06
jj	34	1.4127330292744045e-06
compiler	33	1.3711820578251574e-06
xbm	33	1.3711820578251574e-06
macos	33	1.3711820578251574e-06
dictionary	33	1.3711820578251574e-06
litcoffee	33	1.3711820578251574e-06
travis	33	1.3711820578251574e-06
datasourceregister	33	1.3711820578251574e-06
pre	33	1.3711820578251574e-06
pcm	33	1.3711820578251574e-06
pip	33	1.3711820578251574e-06
asset	33	1.3711820578251574e-06
texinfo	32	1.32963108637591e-06
tmproperties	32	1.32963108637591e-06
luacheckrc	32	1.32963108637591e-06
ujs	32	1.32963108637591e-06
bithoundrc	32	1.32963108637591e-06
pdl	32	1.32963108637591e-06
tmp	32	1.32963108637591e-06
afm	32	1.32963108637591e-06
rc2	32	1.32963108637591e-06
megaraid_sas	32	1.32963108637591e-06
se	32	1.32963108637591e-06
yardopts	32	1.32963108637591e-06
dmp	32	1.32963108637591e-06
hip	32	1.32963108637591e-06
skip	32	1.32963108637591e-06
mpd	32	1.32963108637591e-06
webapp	32	1.32963108637591e-06
apt	32	1.32963108637591e-06
proxyv2	32	1.32963108637591e-06
193	32	1.32963108637591e-06
development	32	1.32963108637591e-06
sigil	32	1.32963108637591e-06
mdtoc	32	1.32963108637591e-06
sol	32	1.32963108637591e-06
words	32	1.32963108637591e-06
mtl	32	1.32963108637591e-06
uc	32	1.32963108637591e-06
mon	31	1.288080114926663e-06
x86_64	31	1.288080114926663e-06
master^	31	1.288080114926663e-06
xlsm	31	1.288080114926663e-06
crl	31	1.288080114926663e-06
pr	31	1.288080114926663e-06
emx	31	1.288080114926663e-06
rvmrc	31	1.288080114926663e-06
registryfactory	31	1.288080114926663e-06
bcfg	31	1.288080114926663e-06
smoke	31	1.288080114926663e-06
imp	31	1.288080114926663e-06
cat	31	1.288080114926663e-06
qdocconf	31	1.288080114926663e-06
new_functions	30	1.2465291434774157e-06
root	30	1.2465291434774157e-06
apache	30	1.2465291434774157e-06
euc	30	1.2465291434774157e-06
vbhtml	30	1.2465291434774157e-06
runner	30	1.2465291434774157e-06
xctimeline	30	1.2465291434774157e-06
bunch	30	1.2465291434774157e-06
slnf	30	1.2465291434774157e-06
pep8	30	1.2465291434774157e-06
handlebar	30	1.2465291434774157e-06
xpt	30	1.2465291434774157e-06
i386	30	1.2465291434774157e-06
files_generated	29	1.2049781720281686e-06
commit	29	1.2049781720281686e-06
nycrc	29	1.2049781720281686e-06
cool	29	1.2049781720281686e-06
um	29	1.2049781720281686e-06
submitting_patch	29	1.2049781720281686e-06
post	29	1.2049781720281686e-06
devel-mkl	29	1.2049781720281686e-06
handlers	29	1.2049781720281686e-06
ppm	29	1.2049781720281686e-06
jaa	29	1.2049781720281686e-06
riscos	29	1.2049781720281686e-06
md~	29	1.2049781720281686e-06
torrent	29	1.2049781720281686e-06
analysis_options_repo	29	1.2049781720281686e-06
http	29	1.2049781720281686e-06
qpf	29	1.2049781720281686e-06
cljs	29	1.2049781720281686e-06
cfe	28	1.1634272005789213e-06
0a2	28	1.1634272005789213e-06
xslt	28	1.1634272005789213e-06
rpi	28	1.1634272005789213e-06
production	28	1.1634272005789213e-06
slidy	28	1.1634272005789213e-06
sreq	28	1.1634272005789213e-06
buckhash	28	1.1634272005789213e-06
tm_properties	28	1.1634272005789213e-06
lalrpop	28	1.1634272005789213e-06
deb	28	1.1634272005789213e-06
docs	28	1.1634272005789213e-06
dir	28	1.1634272005789213e-06
cfs	28	1.1634272005789213e-06
4-rc1	27	1.1218762291296742e-06
keystore	27	1.1218762291296742e-06
html4	27	1.1218762291296742e-06
h5	27	1.1218762291296742e-06
j4a	27	1.1218762291296742e-06
scalaint	27	1.1218762291296742e-06
elf	27	1.1218762291296742e-06
jsonnet	27	1.1218762291296742e-06
sfd	27	1.1218762291296742e-06
muse	27	1.1218762291296742e-06
duel	27	1.1218762291296742e-06
jdl	27	1.1218762291296742e-06
prop	27	1.1218762291296742e-06
sublime-snippet	26	1.080325257680427e-06
bas	26	1.080325257680427e-06
rgba	26	1.080325257680427e-06
iosched	26	1.080325257680427e-06
ft	26	1.080325257680427e-06
binary	26	1.080325257680427e-06
parquet	26	1.080325257680427e-06
arcconfig	26	1.080325257680427e-06
group	26	1.080325257680427e-06
vsh	26	1.080325257680427e-06
sst	26	1.080325257680427e-06
snip	26	1.080325257680427e-06
bmpr	26	1.080325257680427e-06
s5	26	1.080325257680427e-06
hu	26	1.080325257680427e-06
wapproj	25	1.0387742862311799e-06
initd	25	1.0387742862311799e-06
applescript	25	1.0387742862311799e-06
marko	25	1.0387742862311799e-06
epub3	25	1.0387742862311799e-06
gcc-plugins	25	1.0387742862311799e-06
netmodule	25	1.0387742862311799e-06
manpages	25	1.0387742862311799e-06
pkgdef	25	1.0387742862311799e-06
plain	25	1.0387742862311799e-06
hgeol	25	1.0387742862311799e-06
icf	25	1.0387742862311799e-06
summary	25	1.0387742862311799e-06
postgresql	25	1.0387742862311799e-06
cvs-rules	25	1.0387742862311799e-06
asis	25	1.0387742862311799e-06
idraw	25	1.0387742862311799e-06
threshold	25	1.0387742862311799e-06
cached	25	1.0387742862311799e-06
0a3	25	1.0387742862311799e-06
0a4	25	1.0387742862311799e-06
csb	25	1.0387742862311799e-06
b64	25	1.0387742862311799e-06
compilerautoconfiguration	25	1.0387742862311799e-06
opinion	25	1.0387742862311799e-06
natvis	25	1.0387742862311799e-06
icml	25	1.0387742862311799e-06
train	25	1.0387742862311799e-06
xap	24	9.972233147819326e-07
sas7bdat	24	9.972233147819326e-07
material	24	9.972233147819326e-07
ensure-frozen-images	24	9.972233147819326e-07
c3b	24	9.972233147819326e-07
asn1	24	9.972233147819326e-07
nacl	24	9.972233147819326e-07
treetop	24	9.972233147819326e-07
vfbak	24	9.972233147819326e-07
ubuntu	24	9.972233147819326e-07
inventory	24	9.972233147819326e-07
events	24	9.972233147819326e-07
fedora	24	9.972233147819326e-07
vdx	24	9.972233147819326e-07
seq	24	9.972233147819326e-07
go-autogen	24	9.972233147819326e-07
network	24	9.972233147819326e-07
extrawarn	24	9.972233147819326e-07
bcc32	24	9.972233147819326e-07
ext_skel	24	9.972233147819326e-07
3-src	24	9.972233147819326e-07
lnk	24	9.972233147819326e-07
git-rules	24	9.972233147819326e-07
serialization	23	9.556723433326855e-07
creq	23	9.556723433326855e-07
dirs	23	9.556723433326855e-07
trac	23	9.556723433326855e-07
invoke	23	9.556723433326855e-07
mbox	23	9.556723433326855e-07
vsdconfigxml	23	9.556723433326855e-07
bsd	23	9.556723433326855e-07
sts	23	9.556723433326855e-07
tmmacro	23	9.556723433326855e-07
exportjson	23	9.556723433326855e-07
postrm	23	9.556723433326855e-07
11	23	9.556723433326855e-07
noserver	23	9.556723433326855e-07
authz	23	9.556723433326855e-07
proxytproxy	23	9.556723433326855e-07
go-version	23	9.556723433326855e-07
jamignore	23	9.556723433326855e-07
clean	23	9.556723433326855e-07
lintstagedrc	23	9.556723433326855e-07
gperf	23	9.556723433326855e-07
pid	23	9.556723433326855e-07
comp	23	9.556723433326855e-07
scr	22	9.141213718834382e-07
edc	22	9.141213718834382e-07
bser	22	9.141213718834382e-07
prebuilt	22	9.141213718834382e-07
c3t	22	9.141213718834382e-07
dnn	22	9.141213718834382e-07
egg	22	9.141213718834382e-07
java_tools	22	9.141213718834382e-07
iframe	22	9.141213718834382e-07
vsdx	22	9.141213718834382e-07
10	22	9.141213718834382e-07
next	22	9.141213718834382e-07
amd64	22	9.141213718834382e-07
finished-upgraders	22	9.141213718834382e-07
jsonl	22	9.141213718834382e-07
cmakein	22	9.141213718834382e-07
delta	22	9.141213718834382e-07
vsd	22	9.141213718834382e-07
sp3	21	8.72570400434191e-07
g3d	21	8.72570400434191e-07
xtend	21	8.72570400434191e-07
7_defconfig	21	8.72570400434191e-07
pu	21	8.72570400434191e-07
karmel_tf_models_test	21	8.72570400434191e-07
rnw	21	8.72570400434191e-07
os2emx	21	8.72570400434191e-07
pagehandler	21	8.72570400434191e-07
mkl	21	8.72570400434191e-07
unicode-upgrades	21	8.72570400434191e-07
locks	21	8.72570400434191e-07
len	21	8.72570400434191e-07
pairs	21	8.72570400434191e-07
1st	21	8.72570400434191e-07
ipy	21	8.72570400434191e-07
requirements	21	8.72570400434191e-07
omk	21	8.72570400434191e-07
wip	21	8.72570400434191e-07
transporter	21	8.72570400434191e-07
js~	21	8.72570400434191e-07
attheme	20	8.310194289849438e-07
jetson	20	8.310194289849438e-07
completion	20	8.310194289849438e-07
non_dt	20	8.310194289849438e-07
gwt-log	20	8.310194289849438e-07
aug	20	8.310194289849438e-07
import	20	8.310194289849438e-07
cmds	20	8.310194289849438e-07
hsdoc	20	8.310194289849438e-07
mit	20	8.310194289849438e-07
container	20	8.310194289849438e-07
hxml	20	8.310194289849438e-07
npy	20	8.310194289849438e-07
self-contained-extensions	20	8.310194289849438e-07
hint	20	8.310194289849438e-07
roadhogrc	20	8.310194289849438e-07
statuschecker	20	8.310194289849438e-07
kgdb	20	8.310194289849438e-07
zipproj	20	8.310194289849438e-07
lastsync	20	8.310194289849438e-07
njk	20	8.310194289849438e-07
huskyrc	20	8.310194289849438e-07
bash-completion	20	8.310194289849438e-07
as35	20	8.310194289849438e-07
bash_prompt	20	8.310194289849438e-07
componentregistrar	20	8.310194289849438e-07
x68	20	8.310194289849438e-07
ashx	20	8.310194289849438e-07
vssettings	20	8.310194289849438e-07
md-nobuild	19	7.894684575356966e-07
ron	19	7.894684575356966e-07
vms	19	7.894684575356966e-07
ubuntu_build_cuda	19	7.894684575356966e-07
suppressions	19	7.894684575356966e-07
chr	19	7.894684575356966e-07
2-stable	19	7.894684575356966e-07
pylintrc-tests	19	7.894684575356966e-07
bc	19	7.894684575356966e-07
ap_	19	7.894684575356966e-07
avro	19	7.894684575356966e-07
tga	19	7.894684575356966e-07
bcsymbolmap	19	7.894684575356966e-07
ignored	19	7.894684575356966e-07
android-base	19	7.894684575356966e-07
hpi	19	7.894684575356966e-07
yes	19	7.894684575356966e-07
cross-compiles	19	7.894684575356966e-07
vendor	19	7.894684575356966e-07
gin	19	7.894684575356966e-07
sysconfig	19	7.894684575356966e-07
apm	19	7.894684575356966e-07
sublime-keymap	19	7.894684575356966e-07
php_	19	7.894684575356966e-07
qmltypes	19	7.894684575356966e-07
decompiled	19	7.894684575356966e-07
fcgi	19	7.894684575356966e-07
preempt	18	7.479174860864494e-07
commandlineprocessor	18	7.479174860864494e-07
defs	18	7.479174860864494e-07
tif	18	7.479174860864494e-07
asp_	18	7.479174860864494e-07
xmsgs	18	7.479174860864494e-07
tmpldata	18	7.479174860864494e-07
indd	18	7.479174860864494e-07
megaraid	18	7.479174860864494e-07
powerpc	18	7.479174860864494e-07
foo	18	7.479174860864494e-07
msvc	18	7.479174860864494e-07
refs	18	7.479174860864494e-07
ubuntu_cpu	18	7.479174860864494e-07
cur	18	7.479174860864494e-07
namedxcontentprovider	18	7.479174860864494e-07
head	18	7.479174860864494e-07
xdt	18	7.479174860864494e-07
streams	18	7.479174860864494e-07
slideous	18	7.479174860864494e-07
modinst	18	7.479174860864494e-07
arch	18	7.479174860864494e-07
blacklist	18	7.479174860864494e-07
brew	18	7.479174860864494e-07
mojom	18	7.479174860864494e-07
platform	17	7.063665146372022e-07
repo	17	7.063665146372022e-07
pyf	17	7.063665146372022e-07
mac	17	7.063665146372022e-07
yarn-integrity	17	7.063665146372022e-07
tool	17	7.063665146372022e-07
cp1250	17	7.063665146372022e-07
ubsan	17	7.063665146372022e-07
as33c4	17	7.063665146372022e-07
0-stable	17	7.063665146372022e-07
cidr183	17	7.063665146372022e-07
wxml	17	7.063665146372022e-07
patch-profile	17	7.063665146372022e-07
gitingore	17	7.063665146372022e-07
dfcentos	17	7.063665146372022e-07
atheos	17	7.063665146372022e-07
garantia	17	7.063665146372022e-07
gox	17	7.063665146372022e-07
processor	17	7.063665146372022e-07
xmind	17	7.063665146372022e-07
priv	17	7.063665146372022e-07
cf	17	7.063665146372022e-07
debproj	17	7.063665146372022e-07
dmg	17	7.063665146372022e-07
mask	17	7.063665146372022e-07
mysql	17	7.063665146372022e-07
mock	17	7.063665146372022e-07
hprof	17	7.063665146372022e-07
jsbeautifyrc	17	7.063665146372022e-07
php4-to-php5-thin-changes	17	7.063665146372022e-07
eng	17	7.063665146372022e-07
pbxuser	17	7.063665146372022e-07
errors	17	7.063665146372022e-07
cab	17	7.063665146372022e-07
ogv	16	6.64815543187955e-07
generic	16	6.64815543187955e-07
tts	16	6.64815543187955e-07
hson	16	6.64815543187955e-07
factorypath	16	6.64815543187955e-07
pdbx	16	6.64815543187955e-07
merlin	16	6.64815543187955e-07
msi	16	6.64815543187955e-07
cocos2d-x	16	6.64815543187955e-07
crosswindows	16	6.64815543187955e-07
dex	16	6.64815543187955e-07
gdt	16	6.64815543187955e-07
validate	16	6.64815543187955e-07
g3dt	16	6.64815543187955e-07
dict	16	6.64815543187955e-07
ubuntu_nightly_gpu	16	6.64815543187955e-07
chromium	16	6.64815543187955e-07
hhbbc_opts	16	6.64815543187955e-07
scp	16	6.64815543187955e-07
csslintrc	16	6.64815543187955e-07
emmx	16	6.64815543187955e-07
ares	16	6.64815543187955e-07
ttinclude	16	6.64815543187955e-07
vhost	16	6.64815543187955e-07
nsh	16	6.64815543187955e-07
pack	16	6.64815543187955e-07
scale	16	6.64815543187955e-07
freebsd	16	6.64815543187955e-07
unicharset	16	6.64815543187955e-07
fuc3	16	6.64815543187955e-07
csl	16	6.64815543187955e-07
mdb	16	6.64815543187955e-07
postcssrc	16	6.64815543187955e-07
linkfilelist	16	6.64815543187955e-07
input_filter	16	6.64815543187955e-07
tgt	16	6.64815543187955e-07
python	16	6.64815543187955e-07
emitter-error	16	6.64815543187955e-07
kick	16	6.64815543187955e-07
haddock	16	6.64815543187955e-07
tcsh	16	6.64815543187955e-07
devices	15	6.232645717387079e-07
remarkrc	15	6.232645717387079e-07
uue	15	6.232645717387079e-07
nvue	15	6.232645717387079e-07
md2	15	6.232645717387079e-07
0b1	15	6.232645717387079e-07
winmd	15	6.232645717387079e-07
string	15	6.232645717387079e-07
lintian-overrides	15	6.232645717387079e-07
wrl	15	6.232645717387079e-07
phpize	15	6.232645717387079e-07
qph	15	6.232645717387079e-07
drl	15	6.232645717387079e-07
focus	15	6.232645717387079e-07
detect-daemon-osarch	15	6.232645717387079e-07
changelogrc	15	6.232645717387079e-07
jestrc	15	6.232645717387079e-07
ds	15	6.232645717387079e-07
14	15	6.232645717387079e-07
trivial	15	6.232645717387079e-07
hin	15	6.232645717387079e-07
pcf	15	6.232645717387079e-07
tps	15	6.232645717387079e-07
logrotate	15	6.232645717387079e-07
asm-generic	15	6.232645717387079e-07
leo	15	6.232645717387079e-07
webmanifest	15	6.232645717387079e-07
xcsettings	15	6.232645717387079e-07
blt	15	6.232645717387079e-07
pyw	15	6.232645717387079e-07
static	15	6.232645717387079e-07
tutor	15	6.232645717387079e-07
clr	15	6.232645717387079e-07
kotlin_package	15	6.232645717387079e-07
armv7	15	6.232645717387079e-07
sis	15	6.232645717387079e-07
eruby	15	6.232645717387079e-07
dtb	15	6.232645717387079e-07
openpilot	15	6.232645717387079e-07
asar	15	6.232645717387079e-07
mark	15	6.232645717387079e-07
mid	15	6.232645717387079e-07
dfa	15	6.232645717387079e-07
bins	14	5.817136002894607e-07
py-tpl	14	5.817136002894607e-07
notes	14	5.817136002894607e-07
fd	14	5.817136002894607e-07
latex2html-init	14	5.817136002894607e-07
repositories	14	5.817136002894607e-07
centos	14	5.817136002894607e-07
markclasses	14	5.817136002894607e-07
integration-daemon-setup	14	5.817136002894607e-07
p5c	14	5.817136002894607e-07
fbx	14	5.817136002894607e-07
ent	14	5.817136002894607e-07
mkldnn	14	5.817136002894607e-07
stylelintignore	14	5.817136002894607e-07
ktscript	14	5.817136002894607e-07
ih	14	5.817136002894607e-07
telnethandler	14	5.817136002894607e-07
pyt	14	5.817136002894607e-07
dynamicconfigurationfactory	14	5.817136002894607e-07
mdj	14	5.817136002894607e-07
scalac	14	5.817136002894607e-07
fr	14	5.817136002894607e-07
lexgen	14	5.817136002894607e-07
idb	14	5.817136002894607e-07
v10	14	5.817136002894607e-07
mkmk	14	5.817136002894607e-07
pcap	14	5.817136002894607e-07
babelignore	14	5.817136002894607e-07
nix	14	5.817136002894607e-07
g3db	14	5.817136002894607e-07
source	14	5.817136002894607e-07
node-agent-k8s	14	5.817136002894607e-07
macros	14	5.817136002894607e-07
stp	14	5.817136002894607e-07
third_party	14	5.817136002894607e-07
12	14	5.817136002894607e-07
javaopts	14	5.817136002894607e-07
liv	14	5.817136002894607e-07
machine	14	5.817136002894607e-07
9_defconfig	14	5.817136002894607e-07
got	14	5.817136002894607e-07
gdb	14	5.817136002894607e-07
gigaset	14	5.817136002894607e-07
oclint	14	5.817136002894607e-07
ttx	14	5.817136002894607e-07
audit	13	5.401626288402135e-07
slap_snap	13	5.401626288402135e-07
msc	13	5.401626288402135e-07
buildbot	13	5.401626288402135e-07
win32-build-system	13	5.401626288402135e-07
tast_typecheck_exp	13	5.401626288402135e-07
swg	13	5.401626288402135e-07
devel-mkl-horovod	13	5.401626288402135e-07
kotlin_class_names	13	5.401626288402135e-07
ctm	13	5.401626288402135e-07
ipa	13	5.401626288402135e-07
refine	13	5.401626288402135e-07
cvs	13	5.401626288402135e-07
tooling	13	5.401626288402135e-07
lnx	13	5.401626288402135e-07
definition	13	5.401626288402135e-07
empty	13	5.401626288402135e-07
xml-removed	13	5.401626288402135e-07
tp	13	5.401626288402135e-07
stubs	13	5.401626288402135e-07
soy	13	5.401626288402135e-07
kotlingradlesubplugin	13	5.401626288402135e-07
normal	13	5.401626288402135e-07
ktx	13	5.401626288402135e-07
prm	13	5.401626288402135e-07
iap_xml	13	5.401626288402135e-07
nvmrc from binary	13	5.401626288402135e-07
checksums	13	5.401626288402135e-07
ctf	13	5.401626288402135e-07
docbook5	13	5.401626288402135e-07
sjis	13	5.401626288402135e-07
postingsformat	13	5.401626288402135e-07
code-workspace	13	5.401626288402135e-07
shfxproj	13	5.401626288402135e-07
suse	13	5.401626288402135e-07
cmf	13	5.401626288402135e-07
muttrc	13	5.401626288402135e-07
dune	13	5.401626288402135e-07
reg2	13	5.401626288402135e-07
gcc	13	5.401626288402135e-07
doc-base	13	5.401626288402135e-07
cp	13	5.401626288402135e-07
ply	13	5.401626288402135e-07
1-stable	12	4.986116573909663e-07
dbf	12	4.986116573909663e-07
centos6	12	4.986116573909663e-07
pike	12	4.986116573909663e-07
avi	12	4.986116573909663e-07
rails-head	12	4.986116573909663e-07
keystream	12	4.986116573909663e-07
s_shipped	12	4.986116573909663e-07
sqlserver	12	4.986116573909663e-07
svn	12	4.986116573909663e-07
_csproj	12	4.986116573909663e-07
freeze	12	4.986116573909663e-07
gdsl	12	4.986116573909663e-07
ssl	12	4.986116573909663e-07
new-output-api	12	4.986116573909663e-07
profile	12	4.986116573909663e-07
rust	12	4.986116573909663e-07
bell	12	4.986116573909663e-07
wwprc	12	4.986116573909663e-07
cluster	12	4.986116573909663e-07
gotty	12	4.986116573909663e-07
re2js	12	4.986116573909663e-07
asp	12	4.986116573909663e-07
eslintrc-strict	12	4.986116573909663e-07
expect-repo	12	4.986116573909663e-07
weird	12	4.986116573909663e-07
codesnippet	12	4.986116573909663e-07
srt	12	4.986116573909663e-07
scriptenginefactory	12	4.986116573909663e-07
ebnf	12	4.986116573909663e-07
panther	12	4.986116573909663e-07
nvmrc from source	12	4.986116573909663e-07
mmdb	12	4.986116573909663e-07
zeus	12	4.986116573909663e-07
smp_defconfig	12	4.986116573909663e-07
hbrs	12	4.986116573909663e-07
tab_i	12	4.986116573909663e-07
htmlx	12	4.986116573909663e-07
firebaserc	12	4.986116573909663e-07
at	12	4.986116573909663e-07
v2	12	4.986116573909663e-07
jmx	12	4.986116573909663e-07
kotlin_name_table	12	4.986116573909663e-07
linaro	12	4.986116573909663e-07
micro	12	4.986116573909663e-07
cares	12	4.986116573909663e-07
au	12	4.986116573909663e-07
dfsrc	12	4.986116573909663e-07
rpmproj	12	4.986116573909663e-07
sb	12	4.986116573909663e-07
bad	12	4.986116573909663e-07
entitlements	12	4.986116573909663e-07
playlist	12	4.986116573909663e-07
babelrc-testing	12	4.986116573909663e-07
shrinkwrap	12	4.986116573909663e-07
gotmpl	12	4.986116573909663e-07
ids	12	4.986116573909663e-07
ackrc	12	4.986116573909663e-07
fwinst	12	4.986116573909663e-07
utf8	12	4.986116573909663e-07
github	12	4.986116573909663e-07
apkg	11	4.570606859417191e-07
jwt	11	4.570606859417191e-07
lgtm	11	4.570606859417191e-07
es	11	4.570606859417191e-07
dlc	11	4.570606859417191e-07
hash-criteria	11	4.570606859417191e-07
metal	11	4.570606859417191e-07
ubuntu_nightly_cpu	11	4.570606859417191e-07
de	11	4.570606859417191e-07
directory	11	4.570606859417191e-07
js version	11	4.570606859417191e-07
svn-authors	11	4.570606859417191e-07
facebook	11	4.570606859417191e-07
swo	11	4.570606859417191e-07
lz	11	4.570606859417191e-07
tfvars	11	4.570606859417191e-07
buildpacks	11	4.570606859417191e-07
routerfactory	11	4.570606859417191e-07
filelist	11	4.570606859417191e-07
iant	11	4.570606859417191e-07
cppo	11	4.570606859417191e-07
crc	11	4.570606859417191e-07
char	11	4.570606859417191e-07
hack	11	4.570606859417191e-07
ccmd	11	4.570606859417191e-07
nommu	11	4.570606859417191e-07
unicode	11	4.570606859417191e-07
esvmrc	11	4.570606859417191e-07
defaults	11	4.570606859417191e-07
tcltklib	11	4.570606859417191e-07
phpdbginit	11	4.570606859417191e-07
fig	11	4.570606859417191e-07
bazelproject	11	4.570606859417191e-07
integration-daemon-stop	11	4.570606859417191e-07
ubuntu_gpu	11	4.570606859417191e-07
vpd	11	4.570606859417191e-07
curl	11	4.570606859417191e-07
devel-gpu-cuda9-cudnn7	11	4.570606859417191e-07
shp	11	4.570606859417191e-07
hjson	11	4.570606859417191e-07
tres	11	4.570606859417191e-07
ser	11	4.570606859417191e-07
wast	11	4.570606859417191e-07
armv6	11	4.570606859417191e-07
ipw2200	11	4.570606859417191e-07
moustache	11	4.570606859417191e-07
expected-xml	11	4.570606859417191e-07
zend_vm	11	4.570606859417191e-07
tagconfig	11	4.570606859417191e-07
shx	11	4.570606859417191e-07
rxg	11	4.570606859417191e-07
nvmrc version	11	4.570606859417191e-07
fastcgi	11	4.570606859417191e-07
m3u8	11	4.570606859417191e-07
realm	11	4.570606859417191e-07
testlist	11	4.570606859417191e-07
x" should work	11	4.570606859417191e-07
vxworks	11	4.570606859417191e-07
admin_server	11	4.570606859417191e-07
doxygen	11	4.570606859417191e-07
bf	11	4.570606859417191e-07
zimwiki	11	4.570606859417191e-07
gotpl	11	4.570606859417191e-07
cpm	11	4.570606859417191e-07
wpr	11	4.570606859417191e-07
wxss	11	4.570606859417191e-07
rp	11	4.570606859417191e-07
dffedora	10	4.155097144924719e-07
fits	10	4.155097144924719e-07
mlf	10	4.155097144924719e-07
sdl	10	4.155097144924719e-07
cargo	10	4.155097144924719e-07
style	10	4.155097144924719e-07
htc	10	4.155097144924719e-07
design	10	4.155097144924719e-07
goconvey	10	4.155097144924719e-07
bazelignore	10	4.155097144924719e-07
7-beta2	10	4.155097144924719e-07
jsdtscope	10	4.155097144924719e-07
bph	10	4.155097144924719e-07
gclient	10	4.155097144924719e-07
hwtxt	10	4.155097144924719e-07
vpython	10	4.155097144924719e-07
patt	10	4.155097144924719e-07
uap	10	4.155097144924719e-07
htmllintrc	10	4.155097144924719e-07
detect	10	4.155097144924719e-07
mode1v3	10	4.155097144924719e-07
dpr	10	4.155097144924719e-07
zsh_completion	10	4.155097144924719e-07
dtbinst	10	4.155097144924719e-07
img	10	4.155097144924719e-07
painless	10	4.155097144924719e-07
tfrecord	10	4.155097144924719e-07
mongodb	10	4.155097144924719e-07
ocamlbuild	10	4.155097144924719e-07
mk1	10	4.155097144924719e-07
proxyfactory	10	4.155097144924719e-07
ubuntu_gpu_cu90	10	4.155097144924719e-07
centos7_gpu	10	4.155097144924719e-07
htpasswd	10	4.155097144924719e-07
te	10	4.155097144924719e-07
alltools	10	4.155097144924719e-07
strip	10	4.155097144924719e-07
binary-setup	10	4.155097144924719e-07
rjs	10	4.155097144924719e-07
gnu	10	4.155097144924719e-07
autopkg	10	4.155097144924719e-07
xenial_debug	10	4.155097144924719e-07
httpbin	10	4.155097144924719e-07
hhconfig	10	4.155097144924719e-07
ttar	10	4.155097144924719e-07
plg	10	4.155097144924719e-07
bag	10	4.155097144924719e-07
lo	10	4.155097144924719e-07
http2	10	4.155097144924719e-07
rgb	10	4.155097144924719e-07
resp	10	4.155097144924719e-07
pfb	10	4.155097144924719e-07
0b2	10	4.155097144924719e-07
aff	10	4.155097144924719e-07
instrumentation	10	4.155097144924719e-07
pos	10	4.155097144924719e-07
wpj	10	4.155097144924719e-07
rpm	10	4.155097144924719e-07
tei	10	4.155097144924719e-07
stencil	10	4.155097144924719e-07
wxl_template	10	4.155097144924719e-07
devel-cpu-mkl	10	4.155097144924719e-07
threadpool	10	4.155097144924719e-07
postlink	10	4.155097144924719e-07
odg	10	4.155097144924719e-07
cd	10	4.155097144924719e-07
framework	10	4.155097144924719e-07
rbuildignore	10	4.155097144924719e-07
dvb-usb	10	4.155097144924719e-07
fla	10	4.155097144924719e-07
bpl	10	4.155097144924719e-07
20	10	4.155097144924719e-07
inputrc	9	3.739587430432247e-07
hrc	9	3.739587430432247e-07
ccz	9	3.739587430432247e-07
tern-project	9	3.739587430432247e-07
journal	9	3.739587430432247e-07
tags	9	3.739587430432247e-07
vs	9	3.739587430432247e-07
ubuntu_gpu_cu92	9	3.739587430432247e-07
cocoa-with-sync-release	9	3.739587430432247e-07
rdb	9	3.739587430432247e-07
nq	9	3.739587430432247e-07
0-beta	9	3.739587430432247e-07
ebuild	9	3.739587430432247e-07
documents	9	3.739587430432247e-07
argfile	9	3.739587430432247e-07
helmignore	9	3.739587430432247e-07
jessie	9	3.739587430432247e-07
html_fragment	9	3.739587430432247e-07
backup	9	3.739587430432247e-07
ndjson	9	3.739587430432247e-07
jsp_	9	3.739587430432247e-07
dll_	9	3.739587430432247e-07
chm	9	3.739587430432247e-07
wal	9	3.739587430432247e-07
heroku	9	3.739587430432247e-07
libfdt	9	3.739587430432247e-07
ncdi	9	3.739587430432247e-07
trg	9	3.739587430432247e-07
dgml	9	3.739587430432247e-07
order	9	3.739587430432247e-07
vrg	9	3.739587430432247e-07
experimental	9	3.739587430432247e-07
ograph	9	3.739587430432247e-07
cnx	9	3.739587430432247e-07
0-beta1	9	3.739587430432247e-07
ifql	9	3.739587430432247e-07
mov	9	3.739587430432247e-07
aic7xxx	9	3.739587430432247e-07
mabu	9	3.739587430432247e-07
capi	9	3.739587430432247e-07
modules	9	3.739587430432247e-07
gpl	9	3.739587430432247e-07
scala_wrapper	9	3.739587430432247e-07
foot	9	3.739587430432247e-07
sjs	9	3.739587430432247e-07
android_armv7	9	3.739587430432247e-07
emacs25	9	3.739587430432247e-07
trusty	9	3.739587430432247e-07
srcjar	9	3.739587430432247e-07
proxy_init	9	3.739587430432247e-07
wheezy	9	3.739587430432247e-07
as36	9	3.739587430432247e-07
grdp	9	3.739587430432247e-07
ninja	9	3.739587430432247e-07
bus	9	3.739587430432247e-07
openrc	9	3.739587430432247e-07
icc	9	3.739587430432247e-07
mnf	9	3.739587430432247e-07
namespaces	9	3.739587430432247e-07
wsf	9	3.739587430432247e-07
fc	9	3.739587430432247e-07
hide	9	3.739587430432247e-07
net	9	3.739587430432247e-07
br	9	3.739587430432247e-07
footer	9	3.739587430432247e-07
mkl-horovod	9	3.739587430432247e-07
srcinfo	9	3.739587430432247e-07
dynamicconfiguration	9	3.739587430432247e-07
exe_	9	3.739587430432247e-07
par	9	3.739587430432247e-07
shfbproj	9	3.739587430432247e-07
clang_complete	9	3.739587430432247e-07
tmdragcommand	9	3.739587430432247e-07
fuc5	9	3.739587430432247e-07
unroutes	8	3.324077715939775e-07
sdf	8	3.324077715939775e-07
glyphproject	8	3.324077715939775e-07
bld	8	3.324077715939775e-07
21	8	3.324077715939775e-07
[truncated: 3,437 more rows]
