# Supplementary material for: Image-based many-language programming language identification
Source: PeerJ Comput Sci. 2021 Jul 23;7:e631. doi: 10.7717/peerj-cs.631 (PMC8592246; doi:10.7717/peerj-cs.631)
Supplement: Supplemental Information 1 [file peerj-cs-07-631-s001.zip › replication-package/requirements.txt]

tqdm>=4.56.0
pandas>=1.1.5
PyYAML>=5.3.1
Pillow>=7.2.0
numpy>=1.19.5
fastai==1.0.61
