# Supplementary material for: Image-based many-language programming language identification
Source: PeerJ Comput Sci. 2021 Jul 23;7:e631. doi: 10.7717/peerj-cs.631 (PMC8592246; doi:10.7717/peerj-cs.631)
Supplement: Supplemental Information 1 [file peerj-cs-07-631-s001.zip › replication-package/src/config.py]

GITHUB_DATASET_PATH = 'dataset'
DATASET_PATH = 'linguist_dataset'
TEMP_FOLDER = 'tmp_files'
BUNDLE_DATASET_PATH = 'bundles'

LINES_PER_IMAGE = 32
IMAGE_FORMAT = "PNG"
IMAGE_SIZE = 399
FONT_SIZE = 11
FONT_NAME = 'RobotoMono-Regular.ttf'
N_SAMPLES = 2000
TEST_SET_SPLIT = 0.2
VALID_SET_SPLIT = 0.2

RENDERINGS_OUTPUT_FOLDER = 'renderings/github_BW'
