# Supplementary material for: Image-based many-language programming language identification
Source: PeerJ Comput Sci. 2021 Jul 23;7:e631. doi: 10.7717/peerj-cs.631 (PMC8592246; doi:10.7717/peerj-cs.631)
Supplement: Supplemental Information 1 [file peerj-cs-07-631-s001.zip › replication-package/src/resnet34.ipynb]

# %% [markdown]
## ResNet34 Model
*   2'000 items per class
*   149 classes
*   64/16/20  train/validation/test set split


# %% [markdown]
# Training

# %% [code]
import os
os.chdir('..')
os.getcwd()

# %% [code]
from src.utils import avoid_null, compute_metrics_per_class, compute_micro_macro_metrics 

# %% [markdown]
## Build dataset

# %% [code]
!rm -r data
!mkdir data

# %% [code]
from src.config import RENDERINGS_OUTPUT_FOLDER

lang_list = os.listdir(RENDERINGS_OUTPUT_FOLDER)
os.mkdir(os.path.join('data', 'train'))
os.mkdir(os.path.join('data', 'valid'))
os.mkdir(os.path.join('data', 'test'))

# %% [code]
from src.config import TEST_SET_SPLIT, VALID_SET_SPLIT, N_SAMPLES, RENDERINGS_OUTPUT_FOLDER
from shutil import copy

test_set_size = int(N_SAMPLES * TEST_SET_SPLIT)
valid_set_size = int((N_SAMPLES - test_set_size) * VALID_SET_SPLIT)
train_set_size = N_SAMPLES - test_set_size - valid_set_size

for lang in lang_list:
    os.mkdir(os.path.join('data', 'train', lang))
    os.mkdir(os.path.join('data', 'valid', lang))
    os.mkdir(os.path.join('data', 'test', lang))
    
    for i in range(0, train_set_size):
        file_tmp = ('%04d.png' % i)
        src = os.path.join(RENDERINGS_OUTPUT_FOLDER, lang, file_tmp)
        copy(os.path.join(RENDERINGS_OUTPUT_FOLDER, lang, file_tmp),
             os.path.join('data', 'train', lang, file_tmp))
        
    for i in range(train_set_size, train_set_size + valid_set_size):
        file_tmp = ('%04d.png' % i)
        src = os.path.join(RENDERINGS_OUTPUT_FOLDER, lang, file_tmp)
        copy(os.path.join(RENDERINGS_OUTPUT_FOLDER, lang, file_tmp),
             os.path.join('data', 'valid', lang, file_tmp))

    for i in range(train_set_size + valid_set_size, N_SAMPLES):
        file_tmp = ('%04d.png' % i)
        src = os.path.join(RENDERINGS_OUTPUT_FOLDER, lang, file_tmp)
        copy(os.path.join(RENDERINGS_OUTPUT_FOLDER, lang, file_tmp),
             os.path.join('data', 'test', lang, file_tmp))

# %% [markdown]
## Importing dataset

# %% [code]
from pathlib import Path

from fastai import *
from fastai.vision import *

# %% [code]
PATH = 'data'

bs = 64
model_id = 'model-1'
model_dir = 'model/resnet34'

tfms = []
size = 399

# %% [code]
data = ImageDataBunch.from_folder(PATH, ds_tfms=tfms, bs=bs, size=size, seed=123, test='test')

# %% [code]
print(len(data.classes), data.classes)

# %% [markdown]
## Model

# %% [code]
learn = create_cnn(data, models.resnet34, metrics=[error_rate], model_dir=model_dir)

# %% [code]
learn.metrics=[accuracy, Precision(average='macro'), Recall(average='macro'), FBeta(beta=1, average='macro')]

# %% [code]
print('# examples for every class: ', (len(learn.data.train_ds) + len(learn.data.valid_ds)) / len(learn.data.classes))
print('Training set dimension: ', len(learn.data.train_ds) / len(learn.data.classes))
print('Validation set dimension: ', len(learn.data.valid_ds) / len(learn.data.classes))
print('Testing set dimension: ', len(learn.data.test_ds) / len(learn.data.classes))

# %% [markdown]
## Training

# %% [markdown]
### Learning rate finder

# %% [code]
learn.lr_find()
learn.recorder.plot()

# %% [markdown]
### Training classfier head

# %% [code]
learn.fit_one_cycle(8, 1e-2)

# %% [code]
learn.save(f'{model_id}-stage-1')

# %% [markdown]
### Fine-tuning

# %% [code]
learn.load(f'{model_id}-stage-1')
learn.unfreeze()

# %% [code]
learn.fit_one_cycle(7, slice(1e-6, 1e-5))

# %% [code]
learn.save(f'{model_id}-stage-2')

# %% [markdown]
## Results

# %% [code]
!rm -r data/valid/
!mv data/test/ data/valid/

# %% [code]
data = ImageDataBunch.from_folder(PATH, ds_tfms=tfms, bs=bs, size=size, seed=123)

# %% [code]
learn = create_cnn(data, models.resnet34, metrics=[error_rate], model_dir=model_dir)
learn.load(f'{model_id}-stage-2')
learn.metrics=[accuracy, Precision(average='macro'), Recall(average='macro'), FBeta(beta=1, average='macro')]

# %% [code]
print('Testing set dimension: ', len(learn.data.valid_ds) / len(learn.data.classes))

# %% [markdown]
## CAM

# %% [code]
from fastai.vision import *
from fastai.callbacks.hooks import *

def _cl_int_gradcam(idx, ds_type:DatasetType=DatasetType.Valid, heatmap_thresh:int=16, image:bool=True):
    m = learn.model.eval()
    im,cl = learn.data.dl(ds_type).dataset[idx]
    cl = int(cl)
    xb,_ = data.one_item(im, detach=False, denorm=False) #put into a minibatch of batch size = 1
    
    with hook_output(m[0]) as hook_a: 
        with hook_output(m[0], grad=True) as hook_g:
            preds = m(xb)
            preds[0,int(cl)].backward() 
    
    acts  = hook_a.stored[0].cpu() #activation maps
    
    #--------
        
    #grad = hook_g.stored[0][0].cpu()
    #grad_chan = grad.mean(1).mean(1)
    #mult = F.relu(((acts*grad_chan[...,None,None])).sum(0))
    mult = acts.mean(0)
    if image:
        xb_im = Image(xb[0])
        _,ax = plt.subplots()
        sz = list(xb_im.shape[-2:])
        xb_im.show(ax,title=f"pred. class: {learn.data.classes[int(learn.predict(im)[0])]}, actual class: {learn.data.classes[cl]}")
        ax.imshow(mult, alpha=0.6, extent=(0,*sz[::-1],0),
          interpolation='bilinear', cmap='magma')

ClassificationInterpretation.GradCAM =_cl_int_gradcam

# %% [code]
test_set_size = len(data.valid_ds)
sample_per_class = int(test_set_size / len(data.classes))
for i in range(0, test_set_size, sample_per_class):
    ClassificationInterpretation.GradCAM(i)

# %% [markdown]
---

# %% [code]
interp = ClassificationInterpretation.from_learner(learn)

# %% [code]
metrics_train = learn.validate(learn.data.train_dl)

print('TRAIN_SET METRICS')
print('Accuracy: ', round(metrics_train[1].item(), 3))

print('\nMACRO')
print('Precision: ', round(metrics_train[2].item(), 3))
print('Recall: ', round(metrics_train[3].item(), 3))
print('F1: ', round(metrics_train[4].item(), 3))

# %% [markdown]
### Test set

# %% [code]
conf_matr = interp.confusion_matrix()

# %% [code]
compute_micro_macro_metrics(conf_matr, learn)

# %% [markdown]
### Single-language performances

# %% [code]
compute_metrics_per_class(conf_matr, learn)

# %% [markdown]
# Scramble Alpha

# %% [code]
scramble_type="ALPHA"

# %% [code]
!rm -r data/valid/
!cp -R "renderings/github_BW_{scramble_type}" data/
!mv "data/github_BW_{scramble_type}" data/valid

# %% [code]
data = ImageDataBunch.from_folder(PATH, ds_tfms=tfms, bs=bs, size=size, seed=123)

# %% [code]
learn = create_cnn(data, models.resnet34, metrics=[error_rate], model_dir=model_dir)
learn.load(f'{model_id}-stage-2')
learn.metrics=[accuracy, Precision(average='macro'), Recall(average='macro'), FBeta(beta=1, average='macro')]

# %% [code]
print('Testing set dimension: ', len(learn.data.valid_ds) / len(learn.data.classes))

# %% [markdown]
---

# %% [code]
conf_matr = interp.confusion_matrix()

# %% [code]
compute_micro_macro_metrics(conf_matr, learn)

# %% [markdown]
### Results per single language

# %% [code]
compute_metrics_per_class(conf_matr, learn)

# %% [markdown]
# Scramble Num

# %% [code]
scramble_type="NUM"

# %% [code]
!rm -r data/valid/
!cp -R "renderings/github_BW_{scramble_type}" data/
!mv "data/github_BW_{scramble_type}" data/valid

# %% [code]
data = ImageDataBunch.from_folder(PATH, ds_tfms=tfms, bs=bs, size=size, seed=123)

# %% [code]
learn = create_cnn(data, models.resnet34, metrics=[error_rate], model_dir=model_dir)
learn.load(f'{model_id}-stage-2')
learn.metrics=[accuracy, Precision(average='macro'), Recall(average='macro'), FBeta(beta=1, average='macro')]

# %% [code]
print('Testing set dimension: ', len(learn.data.valid_ds) / len(learn.data.classes))

# %% [markdown]
---

# %% [code]
conf_matr = interp.confusion_matrix()

# %% [code]
compute_micro_macro_metrics(conf_matr, learn)

# %% [markdown]
### Results per single language

# %% [code]
compute_metrics_per_class(conf_matr, learn)

# %% [markdown]
# Scramble Sym

# %% [code]
scramble_type="SYM"

# %% [code]
!rm -r data/valid/
!cp -R "renderings/github_BW_{scramble_type}" data/
!mv "data/github_BW_{scramble_type}" data/valid

# %% [code]
data = ImageDataBunch.from_folder(PATH, ds_tfms=tfms, bs=bs, size=size, seed=123)

# %% [code]
learn = create_cnn(data, models.resnet34, metrics=[error_rate], model_dir=model_dir)
learn.load(f'{model_id}-stage-2')
learn.metrics=[accuracy, Precision(average='macro'), Recall(average='macro'), FBeta(beta=1, average='macro')]

# %% [code]
print('Testing set dimension: ', len(learn.data.valid_ds) / len(learn.data.classes))

# %% [markdown]
---

# %% [code]
conf_matr = interp.confusion_matrix()

# %% [code]
compute_micro_macro_metrics(conf_matr, learn)

# %% [markdown]
### Results per single language

# %% [code]
compute_metrics_per_class(conf_matr, learn)

# %% [markdown]
# Scramble AlphaNum

# %% [code]
scramble_type="ALPHANUM"

# %% [code]
!rm -r data/valid/
!cp -R "renderings/github_BW_{scramble_type}" data/
!mv "data/github_BW_{scramble_type}" data/valid

# %% [code]
data = ImageDataBunch.from_folder(PATH, ds_tfms=tfms, bs=bs, size=size, seed=123)

# %% [code]
learn = create_cnn(data, models.resnet34, metrics=[error_rate], model_dir=model_dir)
learn.load(f'{model_id}-stage-2')
learn.metrics=[accuracy, Precision(average='macro'), Recall(average='macro'), FBeta(beta=1, average='macro')]

# %% [code]
print('Testing set dimension: ', len(learn.data.valid_ds) / len(learn.data.classes))

# %% [markdown]
---

# %% [code]
conf_matr = interp.confusion_matrix()

# %% [code]
compute_micro_macro_metrics(conf_matr, learn)

# %% [markdown]
### Results per single language

# %% [code]
compute_metrics_per_class(conf_matr, learn)

# %% [markdown]
# Scramble AlphaSym

# %% [code]
scramble_type="ALPHASYM"

# %% [code]
!rm -r data/valid/
!cp -R "renderings/github_BW_{scramble_type}" data/
!mv "data/github_BW_{scramble_type}" data/valid

# %% [code]
data = ImageDataBunch.from_folder(PATH, ds_tfms=tfms, bs=bs, size=size, seed=123)

# %% [code]
learn = create_cnn(data, models.resnet34, metrics=[error_rate], model_dir=model_dir)
learn.load(f'{model_id}-stage-2')
learn.metrics=[accuracy, Precision(average='macro'), Recall(average='macro'), FBeta(beta=1, average='macro')]

# %% [code]
print('Testing set dimension: ', len(learn.data.valid_ds) / len(learn.data.classes))

# %% [markdown]
---

# %% [code]
conf_matr = interp.confusion_matrix()

# %% [code]
compute_micro_macro_metrics(conf_matr, learn)

# %% [markdown]
### Results per single language

# %% [code]
compute_metrics_per_class(conf_matr, learn)

# %% [markdown]
# Scramble NumSym

# %% [code]
scramble_type="NUMSYM"

# %% [code]
!rm -r data/valid/
!cp -R "renderings/github_BW_{scramble_type}" data/
!mv "data/github_BW_{scramble_type}" data/valid

# %% [code]
data = ImageDataBunch.from_folder(PATH, ds_tfms=tfms, bs=bs, size=size, seed=123)

# %% [code]
learn = create_cnn(data, models.resnet34, metrics=[error_rate], model_dir=model_dir)
learn.load(f'{model_id}-stage-2')
learn.metrics=[accuracy, Precision(average='macro'), Recall(average='macro'), FBeta(beta=1, average='macro')]

# %% [code]
print('Testing set dimension: ', len(learn.data.valid_ds) / len(learn.data.classes))

# %% [markdown]
---

# %% [code]
conf_matr = interp.confusion_matrix()

# %% [code]
compute_micro_macro_metrics(conf_matr, learn)

# %% [markdown]
### Results per single language

# %% [code]
compute_metrics_per_class(conf_matr, learn)

# %% [markdown]
# Scramble AlphaNumSym


# %% [code]
scramble_type="ALPHANUMSYM"

# %% [code]
!rm -r data/valid/
!cp -R "renderings/github_BW_{scramble_type}" data/
!mv "data/github_BW_{scramble_type}" data/valid

# %% [code]
data = ImageDataBunch.from_folder(PATH, ds_tfms=tfms, bs=bs, size=size, seed=123)

# %% [code]
learn = create_cnn(data, models.resnet34, metrics=[error_rate], model_dir=model_dir)
learn.load(f'{model_id}-stage-2')
learn.metrics=[accuracy, Precision(average='macro'), Recall(average='macro'), FBeta(beta=1, average='macro')]

# %% [code]
print('Testing set dimension: ', len(learn.data.valid_ds) / len(learn.data.classes))

# %% [markdown]
---

# %% [code]
conf_matr = interp.confusion_matrix()

# %% [code]
compute_micro_macro_metrics(conf_matr, learn)

# %% [markdown]
### Results per single language

# %% [code]
compute_metrics_per_class(conf_matr, learn)

# %% [markdown]
# Scramble All 'x'

# %% [code]
scramble_type="ALL_X"

# %% [code]
!rm -r data/valid/
!cp -R "renderings/github_BW_{scramble_type}" data/
!mv "data/github_BW_{scramble_type}" data/valid

# %% [code]
data = ImageDataBunch.from_folder(PATH, ds_tfms=tfms, bs=bs, size=size, seed=123)

# %% [code]
learn = create_cnn(data, models.resnet34, metrics=[error_rate], model_dir=model_dir)
learn.load(f'{model_id}-stage-2')
learn.metrics=[accuracy, Precision(average='macro'), Recall(average='macro'), FBeta(beta=1, average='macro')]

# %% [code]
print('Testing set dimension: ', len(learn.data.valid_ds) / len(learn.data.classes))

# %% [markdown]
---

# %% [code]
conf_matr = interp.confusion_matrix()

# %% [code]
compute_micro_macro_metrics(conf_matr, learn)

# %% [markdown]
### Results per single language

# %% [code]
compute_metrics_per_class(conf_matr, learn)
